# Supplementary material for: Relation between DNA ionization potentials, single base substitutions and pathogenic variants
Source: BMC Genomics. 2019 Jul 16;20(Suppl 8):551. doi: 10.1186/s12864-019-5867-y (PMC6631442; doi:10.1186/s12864-019-5867-y)
Supplement: Supplementary file 2 — Table S4. Excel file with the normalized and the standard SBS frequencies for single bases (sheet-Single), base doublets (sheet-Doublet), triplets (sheet-Triplet), quadruplets (sheet-Quadruplet), and quintuplets (sheet-Quintuplet). In (sheet-ObsExp), the frequency of observation of the motifs in the different gene regions are reported. (sheet-AverageVSComp) contains the comparison between the vIPs of the quadruplets computed using MP2 with those computed by averaging the MP2 vIPs of the overlapping triplets or doublets, and of the constituent nucleobases. Finally, in (sheet-MP2vsM06-2X), the comparison of the triplet vIPs computed with MP2 with those computed with M06-2X is reported. (XLSX 330 kb) [file 12864_2019_5867_MOESM2_ESM.xlsx]

## Sheet: Single
		Single Base Substitutions
	Missense	Synonymous	Intron	UTR
Type of base	Normalized Frequency	Normalized Frequency	Normalized Frequency	Normalized Frequency	vIPexp	vIPMP2	vIPM06-2X
G	1.28246	1.38199	1.53823	1.32032	8.15	7.61	7.92
C	1.26332	1.40113	1.52834	1.30783	8.9	8.49	8.35
A	0.691004	0.561179	0.641328	0.707944	8.4	8.15	8.85
T	0.711943	0.582118	0.634613	0.711792	9.1	8.77	9.09
	Missense	Synonymous	Intron	UTR
Type of base	Frequency	Frequency	Frequency	Frequency	vIPexp	vIPMP2	vIPM06-2X
G	0.335	0.361	0.311	0.317	8.15	7.61	7.92
C	0.33	0.366	0.309	0.314	8.9	8.49	8.35
A	0.165	0.134	0.191	0.184	8.4	8.15	8.85
T	0.17	0.139	0.189	0.185	9.1	8.77	9.09

## Sheet: Doublet
	SBSs in Doublets
	Missense	Synonymous	Intron	UTR
Type of XN	Normalized Frequency	Normalized Frequency	Normalized Frequency	Normalized Frequency	vIPMP2
GG	1.73819	2.75114	1.96691	1.68765	7.2771
GA	0.889577	0.744345	0.930517	0.956941	7.3686
GC	1.16239	0.999475	1.64119	1.17557	7.3605
GT	1.47651	1.1999	1.64674	1.49431	7.4729
AG	0.547122	0.677628	0.59219	0.597253	7.376
AA	0.500104	0.429006	0.531271	0.658174	7.5352
AC	0.621936	0.3877	0.656506	0.596118	7.9522
AT	0.946279	0.507649	0.820343	1.00851	8.0199
CG	3.33382	5.39703	8.70261	4.09771	7.2464
CA	0.834953	0.728184	0.727371	0.784641	7.8119
CC	1.24701	1.09515	1.7424	1.29433	7.7431
CT	0.89231	0.716918	1.17468	0.956554	8.4344
TG	0.598791	0.735614	0.59075	0.592003	7.5167
TA	0.878919	0.728452	0.511749	0.84661	8.0442
TC	0.602933	0.40308	0.579173	0.48744	8.6836
TT	1.27497	0.680839	0.882996	1.03054	8.1628
Correlation	-0.394882	-0.479021	-0.387813	-0.429291
	Missense	Synonymous	Intron	UTR
Type of XN	Frequency	Frequency	Frequency	Frequency	vIPMP2
GG	0.107723	0.1705	0.0864942	0.0976645	7.2771
GA	0.0719459	0.0602	0.0591989	0.0639498	7.3686
GC	0.0840853	0.0723	0.0744417	0.0742566	7.3605
GT	0.0713704	0.058	0.090551	0.0808203	7.4729
AG	0.0466682	0.0578	0.0449407	0.0475801	7.376
AA	0.0291432	0.025	0.041002	0.0404365	7.5352
AC	0.0368959	0.023	0.0359211	0.0321331	7.9522
AT	0.0523796	0.0281	0.0689275	0.063528	8.0199
CG	0.110818	0.1794	0.0870456	0.100248	7.2464
CA	0.0706321	0.0616	0.0565993	0.062869	7.8119
CC	0.0814142	0.0715	0.0765686	0.0748102	7.7431
CT	0.066962	0.0538	0.0892513	0.0761282	8.4344
TG	0.0494913	0.0608	0.0461223	0.0475538	7.5167
TA	0.029078	0.0241	0.0374572	0.0418863	8.0442
TC	0.0373954	0.025	0.0369057	0.0325285	8.6836
TT	0.0539323	0.0288	0.0684548	0.0634226	8.1628
Correlation	-0.520888	-0.600658	-0.261899	-0.455918

## Sheet: Triplet
				SBSs in TRIPLETs
	Missense	Synonymous	Intron	UTR		Missense	Synonymous	Intron	UTR
Type of NXN	Normalized Frequency	Normalized Frequency	Normalized Frequency	Normalized Frequency		Frequency	Frequency	Frequency	Frequency		vIPMP2
GCG	2.9818	3.79628	9.52272	3.7843		0.0247239	0.0314773	0.0212691	0.0244095		7.2406
GCA	0.924152	0.525471	0.802462	0.904606		0.0182091	0.0103536	0.0119737	0.0159479		7.3049
GCC	0.966804	0.485837	1.20476	0.979815		0.0215425	0.0108255	0.0147308	0.0181885		7.3094
GCT	0.771626	0.517194	0.944271	0.867748		0.0153642	0.0102981	0.0137855	0.0158688		7.3198
ACG	3.4816	6.62135	7.25739	4.81814		0.0246371	0.046855	0.0183938	0.022248		7.1895
ACA	0.941319	0.902591	0.799819	1.04015		0.0168192	0.0161272	0.0155973	0.0181622		7.7506
ACC	0.981119	0.883566	1.1035	1.12321		0.0173838	0.0156554	0.0133129	0.0151835		7.9006
ACT	0.864596	0.71532	0.932127	0.961931		0.0119439	0.00988175	0.0161487	0.0146563		7.9073
CCG	4.21667	6.53961	11.6965	4.67069		0.0442794	0.0686726	0.0311158	0.0365089		7.1424
CCA	1.01522	0.823824	0.738172	0.711862		0.025484	0.0206795	0.0139824	0.0158425		7.7076
CCC	1.77013	1.78666	2.65918	1.78651		0.0281334	0.0283962	0.027571	0.0262284		7.6298
CCT	1.11287	0.949124	1.47499	1.10199		0.0253211	0.0215955	0.0273741	0.0238032		7.6352
TCG	2.81016	5.29483	7.36255	3.84356		0.0171775	0.0323655	0.0162669	0.0170814		7.225
TCA	0.537941	0.7658	0.7297	0.678047		0.0101198	0.0144063	0.0150065	0.0129165		7.792
TCC	0.76697	0.886906	1.32038	0.775231		0.0143544	0.0165991	0.020954	0.0152098		7.8028
TCT	0.927589	0.779652	1.50042	1.09465		0.0143327	0.0120469	0.031943	0.0217999		7.7966
GGG	1.83553	2.20431	2.11302	1.51003		0.0240616	0.0288958	0.0219386	0.0222216		6.8694
GGA	0.724901	0.445606	0.81531	0.709009		0.0179268	0.0110198	0.012919	0.0139709		7.2024
GGC	1.04225	0.61022	1.14945	0.926616		0.0210973	0.0123522	0.0140612	0.0171868		7.2031
GGT	1.26252	0.911821	1.11198	1.13859		0.0150276	0.0108533	0.0134704	0.015368		7.2321
AGG	1.01006	2.1874	0.925159	0.957912		0.0212385	0.0459946	0.0171334	0.0206927		7.0674
AGA	0.700187	0.659212	0.696596	0.980974		0.0165695	0.0155998	0.0147702	0.0195329		7.1539
AGC	0.790275	0.714221	0.810829	0.792997		0.0173838	0.0157109	0.0118161	0.0145245		7.1421
AGT	0.91089	0.828927	0.951231	1.03919		0.012628	0.0114917	0.0165426	0.0158688		7.2506
CGG	4.35084	6.20883	12.4792	4.60439		0.045691	0.0652029	0.033164	0.0360871		6.9379
CGA	3.50611	2.67814	7.13423	3.83627		0.0262006	0.0200133	0.0157155	0.0170814		7.0252
CGC	3.57182	3.34496	12.8083	3.938		0.0300553	0.0281463	0.0285163	0.0252531		7.0122
CGT	4.86648	3.93907	11.2859	5.58326		0.0279488	0.0226226	0.028792	0.025833		7.1225
TGG	0.666428	1.20837	0.749821	0.837602		0.0167324	0.0303392	0.0142581	0.018663		7.0655
TGA	0.554653	0.670637	0.767216	0.700384		0.011249	0.0136013	0.0157942	0.0133383		7.286
TGC	0.800998	0.830796	1.33847	0.979831		0.0155488	0.0161272	0.0200087	0.0172923		7.2757
TGT	1.0958	0.906757	1.61788	1.34886		0.015766	0.0130461	0.031746	0.0237242		7.3856
GAG	0.481461	0.37994	0.613638	0.56749		0.010869	0.00857714	0.00996495	0.010755		7.3588
GAA	0.302472	0.154188	0.316364	0.332965		0.00729665	0.00371954	0.00653826	0.00659005		7.2967
GAC	0.513927	0.192137	0.553892	0.465191		0.00824131	0.00308111	0.00539604	0.00558836		7.2992
GAT	0.681477	0.238416	0.629658	0.69698		0.0100763	0.00352523	0.00878333	0.00890974		7.3253
AAG	0.620174	0.783368	0.617382	0.577995		0.0147453	0.0186254	0.0130765	0.0117566		7.3044
AAA	0.609242	0.560689	0.462992	0.810528		0.00950085	0.00874369	0.0122494	0.015658		7.6883
AAC	0.7359	0.43909	0.437965	0.619122		0.0104672	0.00624549	0.00677459	0.00838254		7.3941
AAT	1.14811	0.676664	0.577598	1.04915		0.0150711	0.00888247	0.0153216	0.0189793		7.4433
CAG	0.574327	0.749784	0.638632	0.623724		0.0172861	0.022567	0.0134704	0.0165015		7.2507
CAA	0.437609	0.361384	0.373373	0.436169		0.00843676	0.00696719	0.00736539	0.00761809		7.5841
CAC	0.620397	0.52587	0.892556	0.663822		0.0102826	0.00871593	0.0128008	0.0105968		7.6222
CAT	1.03267	0.62964	0.921469	1.00065		0.016298	0.00993727	0.0176848	0.0167914		7.6889
TAG	0.687526	1.45875	0.601902	0.83955		0.00376777	0.00799423	0.00842885	0.00856706		7.3448
TAA	0.51824	0.736017	0.65179	0.715836		0.00390892	0.00555155	0.014849	0.0105704		7.4642
TAC	0.789341	0.496153	0.88561	0.783758		0.00790471	0.00496863	0.0109496	0.00756537		7.8502
TAT	1.24499	0.65424	1.36268	1.51232		0.0109341	0.00574585	0.0271377	0.0188475		7.9145
GTG	0.640522	0.43487	0.708498	0.568919		0.011325	0.00768889	0.0102013	0.00912062		7.4995
GTA	1.15619	0.526636	0.511659	0.747736		0.00786128	0.00358075	0.00634133	0.00722269		7.4051
GTC	0.678071	0.292872	0.671879	0.530146		0.00790471	0.0034142	0.00657765	0.00637916		7.4175
GTT	0.997359	0.367016	0.57594	0.66841		0.00995689	0.00366402	0.00898027	0.00909426		7.4195
ATG	0.807555	1.08158	0.670767	0.771465		0.0156683	0.0209848	0.0128796	0.0129692		7.4465
ATA	1.22308	1.05177	0.617937	1.24874		0.00948999	0.00816077	0.0122888	0.0155525		7.9491
ATC	0.796339	0.506468	0.483703	0.598011		0.011173	0.00710598	0.0067352	0.00761809		7.9638
ATT	1.33988	0.690544	0.606042	0.971896		0.0162655	0.00838283	0.0161093	0.0176086		7.9628
CTG	0.613901	0.788956	0.715888	0.625109		0.0179702	0.0230944	0.0151247	0.0165542		7.4041
CTA	0.822428	0.747875	0.397638	0.705793		0.00760068	0.00691167	0.00555359	0.00719633		7.9342
CTC	0.564258	0.537175	0.714863	0.572332		0.00991346	0.00943763	0.0116192	0.0108077		8.355
CTT	0.951265	0.683894	0.817063	0.815769		0.0152122	0.0109365	0.0173697	0.0165806		8.2738
TTG	0.327965	0.651428	0.398372	0.506876		0.00452783	0.0089935	0.00791681	0.00888338		7.4893
TTA	0.510289	0.67285	0.581446	0.806019		0.00412608	0.00544052	0.0132735	0.0119148		8.0202
TTC	0.518982	0.313683	0.577573	0.390102		0.00840418	0.00507966	0.0119737	0.00772353		8.0972
TTT	1.16479	0.538104	0.977053	1.03968		0.0124977	0.00577361	0.0259955	0.0201392		8.5073
Correlation	-0.388024	-0.418722	-0.417047	-0.394845		-0.445583	-0.46948	-0.0920819	-0.295029

## Sheet: Quadruplet
				SBSs in QUADRUPLETs
	Missense	Synonymous	Intron	UTR		Missense	Synonymous	Intron	UTR
Type of NXNN	Normalized Frequency	Normalized Frequency	Normalized Frequency	Normalized Frequency		Frequency	Frequency	Frequency	Frequency		vIPMP2
GGGG	2.627	2.212	3.747	1.877		0.00916425	0.00771665	0.00882272	0.00772353		6.8066
GGGA	0.625	2.013	0.709	0.898		0.003214	0.0103536	0.00311158	0.00487663		6.8147
GGGC	1.464	0.881	2.079	1.086		0.00765497	0.00460778	0.00567175	0.00561472		6.8128
GGGT	1.682	2.596	1.491	1.112		0.00402836	0.00621773	0.00433258	0.00400675		6.8353
GGAG	0.839	0.282	1.08	0.837		0.0070252	0.00235941	0.00515971	0.00545656		7.1657
GGAA	0.596	0.584	0.643	0.661		0.00396321	0.00388608	0.00326913	0.00371679		7.1696
GGAC	0.754	0.495	0.946	0.706		0.00384377	0.00252595	0.00204813	0.00247786		7.1662
GGAT	0.779	0.566	0.736	0.677		0.00309456	0.00224838	0.002442	0.0023197		7.1791
GGCG	0.972	0.516	1.744	0.959		0.00256252	0.00136013	0.00157549	0.00221426		7.1685
GGCA	1.064	0.719	0.774	0.825		0.00550507	0.00371954	0.00315097	0.00413855		7.1767
GGCC	1.06	0.47	1.763	0.936		0.00713378	0.00316438	0.00504155	0.00506116		7.1742
GGCT	1.111	0.774	1.049	1.08		0.00589596	0.00410814	0.0042932	0.00574652		7.1806
GGTG	1.308	0.813	1.09	1.142		0.00656916	0.00408039	0.00401749	0.00532476		7.1884
GGTA	1.293	1.192	1.042	1.108		0.0018676	0.00172098	0.00259955	0.00237242		7.1993
GGTC	1.283	0.789	1.398	1.167		0.00374605	0.00230389	0.0030722	0.00366407		7.2003
GGTT	1.291	1.234	1.137	1.272		0.00284483	0.00272026	0.00378117	0.00400675		7.2031
GAGG	0.526	0.332	0.507	0.529		0.00356146	0.00224838	0.00236323	0.00321594		7.0527
GAGA	0.375	0.414	0.402	0.569		0.0024105	0.00266474	0.00208752	0.00292598		7.2318
GAGC	0.433	0.285	0.666	0.461		0.00261681	0.00172098	0.00200874	0.00208245		7.2286
GAGT	0.663	0.565	0.982	0.734		0.0022802	0.00194304	0.00350546	0.00253058		7.2427
GAAG	0.284	0.086	0.404	0.316		0.00238879	0.000721701	0.0018512	0.00184521		7.2954
GAAA	0.291	0.208	0.287	0.368		0.00201961	0.0014434	0.00220568	0.00234606		7.2642
GAAC	0.331	0.173	0.343	0.223		0.00137898	0.000721701	0.00102407	0.000711725		7.2613
GAAT	0.401	0.221	0.304	0.435		0.00150928	0.000832732	0.00145732	0.00166069		7.2737
GACG	0.458	0.197	0.949	0.424		0.000966372	0.000416366	0.000472646	0.000527204		7.1818
GACA	0.538	0.193	0.358	0.384		0.00277968	0.000999278	0.00133916	0.00155525		7.2727
GACC	0.506	0.181	0.776	0.579		0.00239964	0.00086049	0.00169365	0.00181885		7.2708
GACT	0.579	0.222	0.615	0.513		0.00209562	0.000804974	0.00189058	0.00168705		7.2766
GATG	0.773	0.226	0.872	0.759		0.00454955	0.00133237	0.0030722	0.00318958		7.4389
GATA	0.747	0.329	0.472	0.515		0.00163958	0.000721701	0.0015361	0.00118621		7.2924
GATC	0.674	0.204	0.529	0.634		0.0022042	0.000666186	0.00133916	0.00166069		7.294
GATT	0.58	0.277	0.672	0.873		0.00168301	0.000804974	0.00283587	0.00287326		7.2962
GCGG	3.332	3.181	12.767	3.671		0.0101741	0.00971521	0.00823191	0.00869886		6.9334
GCGA	2.006	6.15	6.385	4.475		0.00332258	0.0101871	0.00319036	0.00508752		7.2299
GCGC	3.171	2.284	11.841	3.138		0.0073618	0.00530173	0.00618378	0.00564108		7.2275
GCGT	2.966	4.813	6.505	4.369		0.00386549	0.00627325	0.003663	0.00498208		7.2392
GCAG	0.887	0.28	1.219	0.817		0.00693834	0.00219286	0.00523849	0.0052984		7.2451
GCAA	0.889	0.856	0.686	1.1		0.00374605	0.0036085	0.00263894	0.00405947		7.275
GCAC	1.106	0.604	0.679	0.987		0.00426724	0.00233165	0.00192997	0.00353226		7.2727
GCAT	1.005	0.685	0.623	0.921		0.00325744	0.00222062	0.00216629	0.00303142		7.2832
GCCG	0.822	0.508	2.251	1.216		0.00256252	0.00158219	0.00145732	0.00279418		7.1375
GCCA	0.814	0.359	0.892	0.727		0.00534219	0.00235941	0.00362362	0.00382223		7.2846
GCCC	1.129	0.562	1.834	1.106		0.00730751	0.00363626	0.00500217	0.00572016		7.2836
GCCT	1.116	0.573	1.028	1.098		0.00633028	0.00324765	0.00460829	0.00585196		7.2879
GCTG	0.787	0.518	0.932	0.798		0.00678632	0.00446899	0.00425381	0.0054302		7.4001
GCTA	0.776	0.56	0.862	1.193		0.00176987	0.00127686	0.00240262	0.00263602		7.289
GCTC	0.833	0.496	1.086	0.775		0.00396321	0.00235941	0.00326913	0.00347954		7.2913
GCTT	0.8	0.617	1.021	1.042		0.00284483	0.00219286	0.00385994	0.00432307		7.292
GTGG	0.665	0.346	0.843	0.55		0.00410437	0.00213735	0.00326913	0.00276782		7.0524
GTGA	0.505	0.664	0.468	0.472		0.00225849	0.00297008	0.00200874	0.00197701		7.322
GTGC	0.655	0.232	0.663	0.565		0.0027471	0.000971521	0.00189058	0.00202973		7.3202
GTGT	0.71	0.516	0.843	0.661		0.00221506	0.00160995	0.00303281	0.00234606		7.33
GTAG	1.785	0.674	0.589	0.916		0.0022802	0.00086049	0.00165426	0.00221426		7.333
GTAA	1.556	0.909	0.559	0.923		0.0022802	0.00133237	0.00212691	0.00253058		7.374
GTAC	0.748	0.393	0.44	0.706		0.00158529	0.000832732	0.00082713	0.00129165		7.3724
GTAT	0.937	0.303	0.487	0.484		0.00171558	0.000555155	0.00173303	0.00118621		7.3812
GTCG	0.845	0.221	1.085	0.782		0.000955514	0.00024982	0.000354484	0.000711725		7.2141
GTCA	0.803	0.336	0.465	0.489		0.00305113	0.00127686	0.00149671	0.00171341		7.3918
GTCC	0.598	0.246	1.02	0.505		0.00209562	0.00086049	0.00220568	0.00176613		7.3912
GTCT	0.602	0.343	0.657	0.568		0.00180245	0.00102704	0.00252078	0.0021879		7.394
GTTG	1.826	0.574	0.629	0.895		0.00450612	0.00141564	0.00196936	0.00279418		7.4791
GTTA	1.286	0.39	0.64	0.865		0.00192189	0.000582912	0.00200874	0.00195065		7.3878
GTTC	0.667	0.23	0.525	0.569		0.00200875	0.000693943	0.00157549	0.00181885		7.3907
GTTT	0.538	0.344	0.584	0.539		0.00152014	0.000971521	0.00342668	0.00253058		7.3896
AGGG	1.634	2.552	1.113	1.168		0.00669946	0.0104647	0.00433258	0.006221		6.7268
AGGA	0.488	1.979	0.53	0.779		0.00384377	0.0155721	0.00291465	0.00485027		6.9965
AGGC	1.083	1.739	0.906	0.867		0.00546163	0.00877144	0.00405688	0.00461303		6.9963
AGGT	1.494	3.194	1.439	1.235		0.00523361	0.0111864	0.0058293	0.00500844		7.0245
AGAG	0.876	0.564	1.062	1.017		0.00547249	0.00352523	0.00555359	0.0056938		7.324
AGAA	0.559	0.592	0.51	0.826		0.00485358	0.00513518	0.0039781	0.00564108		7.0858
AGAC	0.672	0.616	0.569	0.977		0.00299684	0.00274802	0.00216629	0.00374315		7.0873
AGAT	0.629	0.812	0.608	1.042		0.00324658	0.00419142	0.0030722	0.00445487		7.1127
AGCG	0.701	0.935	1.281	0.897		0.00174816	0.00233165	0.000748356	0.00147617		7.2085
AGCA	0.829	0.717	0.746	0.734		0.00545077	0.00471881	0.00362362	0.00398039		7.0893
AGCC	0.802	0.517	0.937	0.795		0.00499473	0.0032199	0.00382055	0.00424399		7.0928
AGCT	0.844	0.885	0.79	0.906		0.00519018	0.00544052	0.00362362	0.00482391		7.1033
AGTG	0.962	0.732	1.102	1.045		0.004745	0.0036085	0.00531726	0.00482391		6.9084
AGTA	0.904	0.871	0.821	0.937		0.00216077	0.00208183	0.00334791	0.00276782		7.1859
AGTC	0.848	0.769	0.816	0.974		0.00257337	0.00233165	0.00252078	0.00321594		7.197
AGTT	0.943	1.039	1.088	1.247		0.00314885	0.00346972	0.00535665	0.00506116		7.1994
AAGG	0.806	0.741	0.451	0.676		0.0046147	0.00424693	0.00212691	0.00342682		7.0002
AAGA	0.461	0.858	0.501	0.435		0.00372433	0.00693943	0.00338729	0.00260966		7.0861
AAGC	0.547	0.608	0.481	0.489		0.00280139	0.00310887	0.00181181	0.00202973		7.0733
AAGT	0.912	1.095	1.102	0.851		0.00360489	0.00433021	0.00575052	0.00369043		7.1816
AAAG	0.425	0.396	0.511	0.515		0.00264938	0.00247044	0.00385994	0.0032423		7.2731
AAAA	0.52	0.587	0.309	0.835		0.00250823	0.00283129	0.00303281	0.00550928		7.21
AAAC	0.469	0.386	0.326	0.469		0.00188931	0.00155443	0.00189058	0.0021879		7.6189
AAAT	0.537	0.413	0.328	0.68		0.00245393	0.00188753	0.00346607	0.00471847		7.6435
AACG	0.843	0.557	0.133	0.579		0.00130297	0.00086049	7.87743e-05	0.000553564		7.1605
AACA	0.734	0.408	0.352	0.506		0.00359404	0.00199856	0.00216629	0.00253058		7.3552
AACC	0.757	0.39	0.668	0.757		0.00280139	0.0014434	0.00220568	0.00237242		7.3538
AACT	0.749	0.526	0.475	0.724		0.00276882	0.00194304	0.00232384	0.00292598		7.3627
AATG	1.647	0.748	0.745	1.34		0.00752468	0.0034142	0.00452952	0.0063528		7.4174
AATA	1.015	0.698	0.435	0.812		0.0025408	0.00174874	0.00326913	0.00371679		7.3939
AATC	0.826	0.597	0.563	0.967		0.00222591	0.00160995	0.00236323	0.00316322		7.3981
AATT	0.898	0.682	0.659	1.15		0.00277968	0.00210959	0.00515971	0.00574652		7.402
ACGG	3.707	5.353	9.079	4.839		0.00761154	0.0109921	0.00559297	0.0063528		6.8843
ACGA	2.575	9.383	6.96	5.21		0.00459298	0.0167379	0.00382055	0.00492935		6.9709
ACGC	3.504	4.835	6.295	4.669		0.00587424	0.00810526	0.00350546	0.00524568		6.9571
ACGT	4.483	7.533	7.305	5.111		0.0065583	0.0110198	0.00547481	0.00572016		7.0675
ACAG	0.869	0.614	1.159	1.004		0.00549421	0.00388608	0.00630194	0.00577288		7.2244
ACAA	1.064	1.123	0.659	1.208		0.00504902	0.00532948	0.003663	0.00540384		7.5265
ACAC	0.797	0.886	0.638	0.824		0.0027471	0.00305335	0.00228445	0.00289962		7.8571
ACAT	0.915	1	0.61	0.945		0.00352889	0.00385832	0.00334791	0.00405947		7.8686
ACCG	0.718	0.911	2.05	1.219		0.00150928	0.00191528	0.000984678	0.00139709		7.1176
ACCA	1.004	0.703	0.814	0.879		0.00566794	0.00396936	0.00342668	0.00376951		7.6759
ACCC	1.089	0.885	1.591	1.509		0.00485358	0.0039416	0.00460829	0.00540384		7.8708
ACCT	1.054	1.147	1.058	1.124		0.00535305	0.00582912	0.0042932	0.00458667		7.8767
ACTG	0.889	0.726	1.154	0.874		0.0042781	0.00349747	0.00531726	0.00421763		7.38
ACTA	0.998	0.868	1.102	1.181		0.00204133	0.00177649	0.00382055	0.0027151		7.9036
ACTC	0.8	0.633	0.685	0.952		0.00256252	0.00202631	0.002442	0.00326866		7.8749
ACTT	0.859	0.727	0.877	1.023		0.00305113	0.00258147	0.00456891	0.00442851		7.8771
ATGG	0.956	0.9	0.534	0.652		0.00527704	0.00496863	0.00236323	0.00282054		7.0259
ATGA	0.691	1.249	0.482	0.813		0.00396321	0.00716149	0.00252078	0.00358499		7.2188
ATGC	0.684	0.991	0.681	0.712		0.00266024	0.00385832	0.00236323	0.00234606		7.2075
ATGT	0.994	1.318	1.024	0.976		0.00376777	0.00499639	0.00563236	0.00421763		7.3175
ATAG	1.808	1.504	0.933	1.556		0.00270367	0.00224838	0.00350546	0.00387495		7.3125
ATAA	1.231	1.098	0.502	1.3		0.00276882	0.00247044	0.00338729	0.00537748		7.4138
ATAC	0.937	0.714	0.366	0.863		0.00174816	0.00133237	0.00129978	0.00210881		7.9128
ATAT	0.981	0.912	0.655	1.151		0.00226935	0.00210959	0.00409626	0.00419127		7.9229
ATCG	0.698	0.46	0.864	0.431		0.00109667	0.000721701	0.000433258	0.000342682		7.1944
ATCA	0.877	0.589	0.478	0.723		0.00384377	0.00258147	0.00220568	0.00282054		7.7544
ATCC	0.735	0.312	0.511	0.564		0.00294255	0.0012491	0.00169365	0.00192429		7.9334
ATCT	0.895	0.695	0.475	0.593		0.00329001	0.00255371	0.00240262	0.00253058		7.938
ATTG	2.418	0.966	1.169	1.777		0.00785042	0.00313662	0.00496278	0.00590468		7.4592
ATTA	1.336	0.536	0.536	1.021		0.00283397	0.00113807	0.00326913	0.00366407		7.9836
ATTC	0.88	0.562	0.518	0.78		0.00269281	0.00172098	0.00248139	0.0029787		7.9299
ATTT	0.835	0.69	0.509	0.73		0.00288826	0.00238716	0.00539604	0.00506116		7.9307
CGGG	5.348	5.084	13.018	4.713		0.0166129	0.0157941	0.0117374	0.0119939		6.6555
CGGA	2.715	9.007	9.139	4.791		0.00674289	0.0223727	0.00508094	0.00748629		6.8669
CGGC	4.796	3.867	15.09	4.477		0.0159397	0.0128518	0.00972862	0.0103332		6.8668
CGGT	4.891	10.847	13.685	5.481		0.00639543	0.0141842	0.00661704	0.00627372		6.8951
CGAG	3.737	1.412	7.474	3.728		0.0112382	0.00424693	0.00590807	0.00632644		7.3029
CGAA	3.488	4.089	6.095	3.999		0.00497302	0.00582912	0.00326913	0.00382223		6.9569
CGAC	3.314	2.63	11.43	3.509		0.00618913	0.00491312	0.00370239	0.00318958		6.9584
CGAT	3.552	4.696	5.7	4.709		0.00380034	0.00502415	0.00283587	0.00374315		6.984
CGCG	2.757	2.559	10.375	2.274		0.00340945	0.00316438	0.00212691	0.00260966		7.1881
CGCA	4.549	3.716	13.713	4.7		0.0086322	0.00705046	0.00740478	0.00645825		6.9593
CGCC	3.388	2.694	11.515	3.944		0.0105432	0.00838283	0.0103588	0.00909426		6.9628
CGCT	3.344	4.275	14.774	4.382		0.00747038	0.00954866	0.00862578	0.00709089		6.9734
CGTG	4.816	2.775	8.159	5.009		0.0125737	0.00724477	0.0076411	0.00869886		7.4469
CGTA	5.324	6.684	9.265	6.723		0.00302941	0.00380281	0.00421442	0.00400675		7.0576
CGTC	5.066	3.987	16.843	5.584		0.00811101	0.00638428	0.00842885	0.00690637		7.0689
CGTT	4.73	5.798	14.288	6.545		0.00423467	0.0051907	0.00850762	0.006221		7.0713
CAGG	0.809	0.779	0.801	0.551		0.00576566	0.00555155	0.00445075	0.00405947		6.948
CAGA	0.357	0.996	0.457	0.588		0.00286654	0.00799423	0.00259955	0.00376951		7.0338
CAGC	0.557	0.507	0.632	0.651		0.00494044	0.00449675	0.00287526	0.00442851		7.0207
CAGT	0.72	0.877	0.764	0.877		0.00371348	0.00452451	0.00354484	0.00424399		7.1291
CAAG	0.38	0.239	0.501	0.4		0.00250823	0.00158219	0.00220568	0.00189793		7.2491
CAAA	0.326	0.417	0.259	0.385		0.00169387	0.0021651	0.00192997	0.00226698		7.1408
CAAC	0.579	0.34	0.394	0.407		0.00250823	0.00147116	0.001221	0.00126529		7.1656
CAAT	0.594	0.602	0.476	0.664		0.00172644	0.00174874	0.00200874	0.0021879		7.5394
CACG	0.448	0.189	1.015	0.634		0.000988089	0.000416366	0.000945291	0.00108077		7.1374
CACA	0.563	0.444	0.605	0.531		0.0026711	0.00210959	0.0030722	0.00274146		7.691
CACC	0.578	0.526	1.285	0.732		0.0034746	0.00316438	0.00472646	0.00342682		7.5731
CACT	0.818	0.786	0.843	0.727		0.00314885	0.00302559	0.00405688	0.00334774		7.5796
CATG	1.326	0.567	0.889	1.074		0.00616741	0.00263698	0.0042932	0.00479755		7.3945
CATA	1.162	0.922	0.851	1.291		0.00206304	0.00163771	0.00358423	0.00374315		7.9125
CATC	0.876	0.531	0.906	0.845		0.00485358	0.00294232	0.00319036	0.00353226		7.6354
CATT	0.914	0.773	1.087	0.991		0.003214	0.00272026	0.00661704	0.00471847		7.6343
CCGG	4.928	5.048	15.046	5.029		0.0160157	0.0164048	0.0111466	0.0123366		6.8382
CCGA	2.739	10.024	7.544	5.022		0.00651487	0.0238439	0.00441136	0.00703817		6.925
CCGC	5.033	4.549	15.263	4.278		0.0152339	0.0137678	0.00984678	0.010096		6.911
CCGT	3.909	8.793	9.271	5.363		0.00651487	0.0146561	0.00571113	0.00703817		7.0213
CCAG	1.164	0.491	1.036	0.75		0.0105975	0.00446899	0.00575052	0.00579924		7.2033
CCAA	0.915	1.271	0.571	0.754		0.00501645	0.00696719	0.00256016	0.00345318		7.4845
CCAC	1.105	0.718	0.917	0.707		0.00627599	0.00408039	0.00354484	0.00355863		7.5207
CCAT	0.805	1.157	0.483	0.702		0.00359404	0.00516294	0.00212691	0.00303142		7.5876
CCCG	1.089	1.045	2.76	1.382		0.00335516	0.0032199	0.00248139	0.0035059		7.097
CCCA	1.177	1.05	1.382	1.019		0.00777441	0.00693943	0.00720785	0.00643189		7.6542
CCCC	2.203	1.872	4.076	2.234		0.0101632	0.00863265	0.00961046	0.00914698		7.3538
CCCT	1.199	1.684	2.125	1.343		0.00684061	0.00960417	0.0082713	0.00714361		7.5657
CCTG	1.233	0.754	1.556	1.038		0.011477	0.00702271	0.00866517	0.00767081		7.3594
CCTA	1.077	1.11	1.397	1.367		0.00263852	0.00272026	0.00417504	0.00329502		7.882
CCTC	1.208	0.988	1.743	1.017		0.00742695	0.00607894	0.00815314	0.00616828		8.2376
CCTT	0.854	1.306	1.344	1.316		0.00377862	0.00577361	0.00638072	0.00666913		8.1584
CTGG	0.668	0.658	0.744	0.61		0.00611312	0.00602343	0.00413565	0.00471847		7.0053
CTGA	0.483	1.249	0.6	0.631		0.00297512	0.00768889	0.00311158	0.00358499		7.1775
CTGC	0.642	0.577	0.861	0.621		0.00500559	0.00449675	0.00370239	0.00403311		7.1661
CTGT	0.735	0.926	0.763	0.73		0.00387635	0.00488536	0.00417504	0.00421763		7.276
CTAG	1.583	1.202	0.534	0.736		0.00219334	0.00166546	0.0015361	0.00168705		7.2947
CTAA	1.061	1.381	0.293	0.8		0.00181331	0.00235941	0.001221	0.00221426		7.3903
CTAC	0.616	0.334	0.508	0.478		0.0022042	0.00119358	0.00141794	0.00115985		7.743
CTAT	0.574	0.699	0.368	0.861		0.00138984	0.00169322	0.00137855	0.00213518		7.8076
CTCG	0.607	0.447	1.096	0.674		0.00112924	0.000832732	0.000866517	0.00113349		7.177
CTCA	0.515	0.529	0.464	0.554		0.00277968	0.00285905	0.00259955	0.00300506		7.7359
CTCC	0.507	0.514	0.789	0.472		0.0030077	0.00305335	0.00378117	0.00305778		8.3356
CTCT	0.637	0.572	0.835	0.647		0.00299684	0.0026925	0.00437197	0.00361135		8.3094
CTTG	1.539	0.733	0.996	1.153		0.0054182	0.00258147	0.00441136	0.00545656		7.4419
CTTA	1.101	0.997	0.728	1.271		0.00208476	0.00188753	0.00291465	0.00366407		7.9652
CTTC	0.748	0.556	0.771	0.484		0.00463642	0.00344196	0.00354484	0.00282054		8.254
CTTT	0.757	0.745	0.857	0.737		0.00307285	0.00302559	0.00649888	0.00463939		7.7996
TGGG	1.037	1.228	0.942	0.987		0.00576566	0.0068284	0.00492339	0.00624736		7.1583
TGGA	0.359	1.215	0.485	0.666		0.00310542	0.0105202	0.00236323	0.00390131		7.1254
TGGC	0.64	0.964	0.753	0.794		0.00399579	0.00602343	0.0030722	0.00416491		6.8653
TGGT	0.879	1.584	0.917	1.016		0.00386549	0.00696719	0.00389933	0.00434943		7.1539
TGAG	0.636	0.532	1.186	0.667		0.00318143	0.00266474	0.00665643	0.00361135		7.3416
TGAA	0.468	0.644	0.549	0.624		0.00305113	0.00419142	0.00358423	0.00358499		7.2163
TGAC	0.497	0.679	0.774	0.694		0.00209562	0.00285905	0.00248139	0.00242514		7.2183
TGAT	0.711	0.946	0.661	0.948		0.00292083	0.00388608	0.0030722	0.00371679		7.2437
TGCG	0.653	1.054	1.306	1.109		0.00132469	0.00213735	0.000708968	0.00152889		7.2243
TGCA	0.868	0.792	1.155	0.873		0.00481015	0.00438572	0.00575052	0.00458667		7.2216
TGCC	0.848	0.677	1.698	1.14		0.00486444	0.00388608	0.00693214	0.00572016		7.2255
TGCT	0.798	1.003	1.36	1.004		0.00454955	0.00571809	0.00661704	0.00545656		7.2359
TGTG	1.039	0.617	1.419	1.177		0.00551592	0.00327541	0.00724723	0.00614192		7.4834
TGTA	1.15	1.129	1.055	1.424		0.00262766	0.00258147	0.00523849	0.0052984		7.3195
TGTC	1.002	0.968	2.345	1.082		0.00390892	0.00377505	0.00882272	0.00440215		7.3311
TGTT	1.109	1.019	1.678	1.565		0.00371348	0.0034142	0.0104376	0.0078817		7.3333
TAGG	1.287	1.875	0.577	0.924		0.00116182	0.00169322	0.00173303	0.00224062		7.0383
TAGA	0.441	1.419	0.356	0.788		0.000879507	0.00283129	0.0015361	0.00237242		7.1246
TAGC	0.602	1.261	0.722	0.668		0.000781784	0.00163771	0.00200874	0.00147617		7.112
TAGT	0.83	1.609	0.903	1.077		0.000944656	0.00183201	0.00315097	0.00247786		7.2205
TAAG	0.454	0.647	1.297	0.614		0.000760068	0.00108255	0.0051991	0.00176613		7.2853
TAAA	0.435	0.725	0.489	0.898		0.00118353	0.0019708	0.0042932	0.00508752		7.6624
TAAC	0.704	0.858	0.567	0.588		0.000933798	0.00113807	0.00177242	0.00131801		7.3157
TAAT	0.629	0.83	0.587	0.669		0.00103152	0.00136013	0.00358423	0.00239878		7.3685
TACG	0.699	0.629	0.703	0.742		0.000770926	0.000693943	0.000315097	0.000448123		7.1712
TACA	0.745	0.43	0.604	0.586		0.00259509	0.00149892	0.00299342	0.00216154		7.7293
TACC	0.767	0.414	1.326	0.894		0.00210647	0.00113807	0.00330852	0.00192429		7.7997
TACT	0.995	0.67	1.056	1.027		0.00243222	0.00163771	0.0042932	0.00303142		7.8065
TATG	1.451	0.534	1.249	1.414		0.00437582	0.00160995	0.00527788	0.00413855		7.4285
TATA	1.605	0.761	1.053	1.724		0.00239964	0.00113807	0.00567175	0.00511388		7.951
TATC	0.969	0.582	1.428	1.137		0.00198704	0.00119358	0.00464768	0.00260966		7.8594
TATT	0.915	0.76	1.531	1.528		0.00217162	0.00180425	0.0115404	0.00698545		7.8589
TCGG	3.22	4.101	8.656	4.209		0.00599368	0.00763338	0.00504155	0.00593104		6.9183
TCGA	1.936	7.262	6.125	3.636		0.00299684	0.0112419	0.00315097	0.00313686		7.0051
TCGC	3.105	4.197	7.984	3.529		0.0043541	0.00588464	0.0039781	0.00398039		6.9913
TCGT	3.087	6.126	7.33	4.298		0.00383292	0.00760562	0.00409626	0.00403311		7.1019
TCAG	0.491	0.467	1.25	0.665		0.00295341	0.00280353	0.00649888	0.00379587		7.2345
TCAA	0.574	0.985	0.459	0.795		0.00263852	0.00452451	0.00240262	0.00340046		7.3197
TCAC	0.49	0.819	0.618	0.613		0.0019436	0.00324765	0.00263894	0.00255694		7.6032
TCAT	0.649	0.962	0.661	0.717		0.00258423	0.00383057	0.00346607	0.00316322		7.67
TCCG	0.68	1.013	2.314	0.575		0.00137898	0.00205407	0.00129978	0.000896246		7.1263
TCCA	0.784	0.881	1.238	0.666		0.00464727	0.00521845	0.00602623	0.00387495		7.6883
TCCC	0.972	0.797	1.725	0.978		0.00433239	0.00355299	0.00756233	0.0052984		7.6652
TCCT	0.679	0.981	1.099	0.829		0.00399579	0.00577361	0.00606562	0.00514024		7.6187
TCTG	0.915	0.591	1.238	0.894		0.00507074	0.00327541	0.00708968	0.00574652		7.389
TCTA	1.04	1.094	1.297	1.53		0.00245393	0.00258147	0.00559297	0.00461303		7.9163
TCTC	0.874	0.776	1.438	1.011		0.00337687	0.00299783	0.00748356	0.00519296		8.3391
TCTT	0.822	0.765	1.731	1.042		0.00343116	0.00319214	0.0117768	0.00624736		8.2587
TTGG	0.325	0.391	0.437	0.477		0.00129212	0.00155443	0.00196936	0.0021879		7.0454
TTGA	0.27	1.034	0.322	0.566		0.00102066	0.00391384	0.00169365	0.00242514		7.26
TTGC	0.316	0.554	0.367	0.365		0.000966372	0.00169322	0.00141794	0.00134437		7.2488
TTGT	0.448	0.657	0.504	0.647		0.00124868	0.00183201	0.00283587	0.00292598		7.359
TTAG	0.655	0.9	1.036	0.968		0.000868649	0.00119358	0.00433258	0.00268874		7.3269
TTAA	0.602	0.776	0.651	1.1		0.0012704	0.00163771	0.00472646	0.00519296		7.4423
TTAC	0.374	0.548	0.279	0.386		0.000814359	0.00119358	0.00106345	0.00105441		7.8272
TTAT	0.501	0.605	0.465	0.717		0.00117268	0.00141564	0.00315097	0.0029787		7.8916
TTCG	0.449	0.463	0.882	0.384		0.000673203	0.000693943	0.000472646	0.000369043		7.2075
TTCA	0.522	0.269	0.495	0.343		0.00258423	0.00133237	0.00322975	0.00197701		7.7712
TTCC	0.481	0.24	0.611	0.475		0.0023345	0.00116582	0.00311158	0.00266238		8.0775
TTCT	0.623	0.418	0.658	0.397		0.00281225	0.00188753	0.00515971	0.0027151		8.0574
TTTG	1.196	0.456	0.776	0.769		0.00524447	0.00199856	0.0058293	0.00456031		7.4727
TTTA	0.979	0.442	0.607	0.987		0.00239964	0.00108255	0.00535665	0.00558836		8.0008
TTTC	0.589	0.404	0.597	0.434		0.00206304	0.00141564	0.00460829	0.00276782		8.4869
TTTT	1.044	0.478	1.033	1.093		0.00279054	0.00127686	0.0102013	0.00722269		7.9561
Correlation	-0.350845	-0.391464	-0.379875	-0.353216		-0.302732	-0.421176	0.0367604	-0.158217

## Sheet: Quintuplet
				SBSs in QUINTUPLETs
	Missense	Synonymous	Intron	UTR		Missense	Synonymous	Intron	UTR
Type of NNXNN	Normalized Frequency	Normalized Frequency	Normalized Frequency	Normalized Frequency		Frequency	Frequency	Frequency	Frequency		vIPMP2
GGGGG	2.76362	3.56579	5.93186	2.78083		0.00230192	0.00297008	0.00311158	0.00282054		6.8066
GGGGA	0.439014	2.7857	1.02827	0.983252		0.000608055	0.00385832	0.000984678	0.00144981		6.81065
GGGGC	1.58315	1.26474	3.2602	1.43855		0.00225849	0.00180425	0.00208752	0.00221426		6.8097
GGGGT	1.31197	3.92762	1.95394	1.55967		0.000825217	0.00247044	0.00141794	0.00163433		6.82095
GGGAG	0.956664	0.603029	1.08397	0.841741		0.00158529	0.000999278	0.00157549	0.00160797		6.9902
GGGAA	0.436704	1.09714	0.858146	0.606535		0.000629771	0.00158219	0.00110284	0.000896246		6.99215
GGGAC	0.749043	0.992034	1.09787	0.826621		0.000901224	0.00119358	0.000708968	0.000869886		6.99045
GGGAT	0.709057	1.12862	0.80217	0.663265		0.00057548	0.000916005	0.000748356	0.000606284		6.9969
GGGCG	1.21121	0.764035	2.39879	1.06567		0.000836075	0.000527397	0.000630194	0.000764445		6.99065
GGGCA	1.16985	1.16756	0.62781	0.923537		0.00158529	0.00158219	0.000630194	0.00131801		6.99475
GGGCC	1.08446	0.934665	2.435	0.698633		0.00190017	0.00163771	0.00145732	0.00105441		6.9935
GGGCT	1.0484	1.44316	1.32478	1.25385		0.00141156	0.00194304	0.00110284	0.00181885		6.9967
GGGTG	1.62843	1.44932	1.21638	1.33097		0.00146585	0.00130461	0.00110284	0.00168705		7.01185
GGGTA	1.37516	2.2203	0.921498	1.39184		0.000412608	0.000666186	0.000512033	0.000711725		7.0173
GGGTC	1.31855	1.58623	2.40196	1.30941		0.00092294	0.00111031	0.00126039	0.00121257		7.0178
GGGTT	1.01239	2.5279	0.850704	1.30456		0.000466899	0.00116582	0.000748356	0.00110713		7.0192
GGAGG	0.417411	0.447481	0.467684	0.524787		0.0010098	0.00108255	0.000748356	0.00113349		7.1092
GGAGA	0.304968	0.512627	0.335192	0.51713		0.000792643	0.00133237	0.000472646	0.000922606		7.19875
GGAGC	0.341664	0.291143	0.388924	0.384846		0.000781784	0.000666186	0.00027571	0.000579924		7.19715
GGAGT	0.421725	0.588054	0.671215	0.7479		0.000477757	0.000666186	0.000708968	0.000817166		7.2042
GGAAG	0.188386	0.0963183	0.258757	0.196914		0.000434325	0.000222062	0.000354484	0.000369043		7.2325
GGAAA	0.244671	0.326954	0.149399	0.449605		0.000477757	0.000638428	0.00027571	0.000790806		7.2169
GGAAC	0.221844	0.226849	0.287462	0.144625		0.000271453	0.000277577	0.000196936	0.000131801		7.21545
GGAAT	0.236507	0.341734	0.250045	0.342011		0.000249737	0.00036085	0.00027571	0.000342682		7.22165
GGACG	0.326438	0.227593	2.40166	0.509643		0.000238879	0.000166546	0.00027571	0.000210881		7.174
GGACA	0.510224	0.30491	0.782848	0.354055		0.000836075	0.000499639	0.000669581	0.000421763		7.21945
GGACC	0.384185	0.315024	1.06955	0.773933		0.00057548	0.000471881	0.000472646	0.000711725		7.2185
GGACT	0.369951	0.398208	0.647332	0.643992		0.000412608	0.000444124	0.000472646	0.000606284		7.2214
GGATG	0.808217	0.175096	1.14965	0.896275		0.00128126	0.000277577	0.000984678	0.00105441		7.309
GGATA	0.782303	0.682887	0.271649	0.42197		0.000445183	0.000388608	0.000196936	0.000237242		7.23575
GGATC	0.617378	0.402304	0.339912	0.539877		0.000553764	0.00036085	0.000196936	0.000395403		7.23655
GGATT	0.418941	0.568959	0.637611	0.695985		0.00034746	0.000471881	0.000708968	0.000632644		7.23765
GGCGG	2.88308	3.95761	9.35952	3.37455		0.00279054	0.00383057	0.00267833	0.00300506		7.05095
GGCGA	1.35991	7.38753	6.87191	4.29888		0.000694919	0.00377505	0.00102407	0.00163433		7.1992
GGCGC	2.64015	2.57116	12.1019	3.49279		0.00205218	0.00199856	0.00259955	0.00229334		7.198
GGCGT	2.39514	5.49673	3.8187	4.23672		0.000955514	0.00219286	0.000905904	0.00163433		7.20385
GGCAG	0.734524	0.372787	1.06945	0.921914		0.0014767	0.000749459	0.00141794	0.00184521		7.2109
GGCAA	0.639804	1.61081	0.813966	1.44241		0.000716636	0.00180425	0.000787743	0.00142345		7.22585
GGCAC	0.883588	0.971813	0.724871	1.25465		0.000933798	0.00102704	0.00055142	0.00129165		7.2247
GGCAT	0.651874	1.07129	0.909408	0.938467		0.000608055	0.000999278	0.000866517	0.000869886		7.22995
GGCCG	0.635982	0.786691	1.87784	1.20869		0.000673203	0.000832732	0.000433258	0.000948967		7.15585
GGCCA	0.754163	0.561119	0.962464	0.656962		0.00145499	0.00108255	0.00102407	0.00102805		7.2294
GGCCC	1.10908	1.05964	2.75787	1.30956		0.00214991	0.00205407	0.00165426	0.00195065		7.2289
GGCCT	0.948891	0.825085	0.970085	1.1587		0.00159614	0.00138789	0.000905904	0.00173977		7.23105
GGCTG	0.654856	0.549697	0.885841	0.768894		0.00145499	0.00122134	0.00133916	0.00166069		7.29035
GGCTA	0.629229	0.893646	0.632922	1.20007		0.000390892	0.000555155	0.000433258	0.000685365		7.2348
GGCTC	0.61418	0.876804	1.09153	0.912992		0.000836075	0.00119358	0.00102407	0.00126529		7.23595
GGCTT	0.446856	1.00635	1.00005	0.812484		0.000456041	0.00102704	0.000905904	0.000922606		7.2363
GGTGG	0.659971	0.507783	0.905159	0.71727		0.00111839	0.00086049	0.00110284	0.00115985		7.1204
GGTGA	0.529054	1.13076	0.309947	0.505983		0.000662345	0.00141564	0.000315097	0.000579924		7.2552
GGTGC	0.635987	0.394847	0.615627	0.579597		0.000760068	0.000471881	0.000393871	0.000579924		7.2543
GGTGT	0.551489	0.576748	0.623873	0.517158		0.000477757	0.000499639	0.000512033	0.000474483		7.2592
GGTAG	1.70031	1.08667	0.514846	1.04533		0.00052119	0.000333093	0.000315097	0.000632644		7.26615
GGTAA	1.69392	2.54172	1.17728	1.36476		0.000499473	0.000749459	0.000866517	0.000790806		7.28665
GGTAC	0.752105	0.992353	0.46703	0.786904		0.000336602	0.000444124	0.000196936	0.000342682		7.28585
GGTAT	1.0435	0.741004	0.67907	0.528314		0.000390892	0.000277577	0.000472646	0.000263602		7.29025
GGTCG	1.16427	0.595271	1.46025	0.908273		0.000325744	0.000166546	0.000118161	0.000237242		7.2072
GGTCA	0.860269	0.714739	0.702838	0.667024		0.000868649	0.000721701	0.00055142	0.000632644		7.29605
GGTCC	0.725895	0.575901	1.24318	0.576237		0.000629771	0.000499639	0.00055142	0.000527204		7.29575
GGTCT	0.687206	0.74175	0.774306	0.645032		0.000488615	0.000527397	0.000669581	0.000632644		7.29715
GGTTG	1.91054	0.9025	0.58171	0.777598		0.000998947	0.000471881	0.000433258	0.000606284		7.3411
GGTTA	1.16175	0.678833	0.830803	0.875862		0.000380034	0.000222062	0.000512033	0.000421763		7.29545
GGTTC	0.536612	0.524511	0.590238	0.5044		0.000369176	0.00036085	0.000393871	0.000395403		7.2969
GGTTT	0.445016	0.656332	0.563067	0.616491		0.000282311	0.000416366	0.000708968	0.000659005		7.29635
GAGGG	1.34635	2.86819	1.79102	1.46442		0.00169387	0.0036085	0.00173303	0.00224062		6.88975
GAGGA	0.440159	2.11465	0.676994	0.704605		0.00125954	0.00605119	0.00082713	0.00123893		7.0246
GAGGC	0.895616	1.91871	0.908485	0.724994		0.00154185	0.00330317	0.00126039	0.00123893		7.0245
GAGGT	1.10917	3.44857	1.14626	0.835521		0.00120525	0.00374729	0.00126039	0.000948967		7.0386
GAGAG	0.799313	0.810301	0.799612	0.95486		0.00125954	0.00127686	0.000905904	0.00131801		7.2779
GAGAA	0.453504	0.660932	0.366393	0.612178		0.00116182	0.00169322	0.000669581	0.00108077		7.1588
GAGAC	0.638881	0.500859	0.410363	0.8397		0.000814359	0.000638428	0.000472646	0.000948967		7.15955
GAGAT	0.51709	1.136	0.459542	0.753499		0.000694919	0.00152668	0.000590807	0.000817166		7.17225
GAGCG	0.602192	1.43204	0.794744	1.26384		0.000466899	0.00111031	0.000118161	0.000606284		7.21855
GAGCA	0.598901	0.956895	0.94607	0.848279		0.00104238	0.00166546	0.000905904	0.00108077		7.15895
GAGCC	0.962434	0.937284	1.00889	0.852729		0.00159614	0.00155443	0.000945291	0.00118621		7.1607
GAGCT	0.65641	1.05259	1.00432	0.857325		0.00119439	0.00191528	0.000945291	0.00113349		7.16595
GAGTG	1.03895	0.819132	1.95242	1.12203		0.00116182	0.000916005	0.00192997	0.00115985		7.07555
GAGTA	0.638199	1.03822	0.964213	1.19163		0.000358318	0.000582912	0.000748356	0.000711725		7.2143
GAGTC	0.766871	1.09651	0.762952	0.914594		0.000640629	0.000916005	0.000512033	0.000764445		7.21985
GAGTT	0.680095	1.08662	1.08634	1.06439		0.000608055	0.000971521	0.00118161	0.00100169		7.22105
GAAGG	0.520834	0.644708	0.30565	0.57161		0.00103152	0.00127686	0.000354484	0.000896246		7.1478
GAAGA	0.396382	0.87707	0.319722	0.303082		0.00129212	0.00285905	0.000472646	0.000553564		7.19075
GAAGC	0.462952	0.808239	0.407072	0.344833		0.000890366	0.00155443	0.000354484	0.000448123		7.18435
GAAGT	0.633598	0.913695	0.367442	0.671054		0.000846933	0.00122134	0.000393871	0.000764445		7.2385
GAAAG	0.345125	0.384995	0.274452	0.473821		0.000597196	0.000666186	0.000433258	0.000711725		7.26865
GAAAA	0.273137	0.418949	0.211389	0.329725		0.000651487	0.000999278	0.000590807	0.000711725		7.2371
GAAAC	0.254324	0.411765	0.221754	0.229538		0.000325744	0.000527397	0.00027571	0.000263602		7.44155
GAAAT	0.317579	0.347941	0.283263	0.519691		0.000456041	0.000499639	0.00055142	0.000764445		7.45385
GAACG	0.576574	0.453525	0.326277	0.501358		0.000282311	0.000222062	3.93871e-05	0.000131801		7.2109
GAACA	0.409253	0.523108	0.206916	0.541555		0.000586338	0.000749459	0.000236323	0.000606284		7.30825
GAACC	0.482301	0.629595	0.708133	0.401608		0.000510331	0.000666186	0.000472646	0.000316322		7.30755
GAACT	0.443899	0.419377	0.38354	0.431176		0.000499473	0.000471881	0.000393871	0.000421763		7.312
GAATG	1.01479	0.648554	0.491297	0.96495		0.00125954	0.000804974	0.000590807	0.00102805		7.34555
GAATA	0.563314	0.658312	0.339593	0.557912		0.000380034	0.000444124	0.000433258	0.000474483		7.3338
GAATC	0.44473	0.826843	0.574294	0.751356		0.000358318	0.000666186	0.000472646	0.000579924		7.3359
GAATT	0.429838	0.648034	0.304362	0.563816		0.000423467	0.000638428	0.000433258	0.000606284		7.33785
GACGG	3.64661	6.33911	9.8368	5.11398		0.00217162	0.00377505	0.00181181	0.00200337		7.03305
GACGA	2.5535	10.6379	11.1494	4.02936		0.00146585	0.0061067	0.00114223	0.00102805		7.07635
GACGC	3.3237	5.29041	13.1555	4.48563		0.00172644	0.00274802	0.00114223	0.00144981		7.06945
GACGT	3.19019	9.12631	7.22512	4.25893		0.00136812	0.00391384	0.000866517	0.00113349		7.12465
GACAG	0.864448	0.826459	0.94263	0.856087		0.00133555	0.00127686	0.00106345	0.00113349		7.24855
GACAA	0.858706	1.32978	0.659774	1.19529		0.00112924	0.00174874	0.000630194	0.00110713		7.3996
GACAC	0.590046	0.717106	0.677626	0.805171		0.000662345	0.000804974	0.000472646	0.000711725		7.5649
GACAT	0.660354	1.08523	0.860119	0.967959		0.000760068	0.0012491	0.000787743	0.000843526		7.57065
GACCG	0.918175	1.29847	2.39622	1.77054		0.000510331	0.000721701	0.000196936	0.000500844		7.1942
GACCA	0.988208	0.998753	0.836183	1.02533		0.0014007	0.00141564	0.000669581	0.00100169		7.47335
GACCC	0.965491	0.991493	2.56788	1.55738		0.0012704	0.00130461	0.00133916	0.00142345		7.5708
GACCT	0.884462	1.50736	1.61822	1.27389		0.00123783	0.00210959	0.001221	0.00118621		7.57375
GACTG	0.882042	0.669023	1.71732	0.569996		0.000988089	0.000749459	0.00137855	0.000579924		7.3283
GACTA	0.58763	0.858411	1.56911	0.794724		0.000304027	0.000444124	0.000984678	0.000369043		7.5901
GACTC	0.623613	1.09233	0.757316	1.01009		0.000586338	0.00102704	0.000512033	0.000843526		7.57575
GACTT	0.690389	0.910033	0.801878	1.1577		0.000694919	0.000916005	0.000748356	0.00108077		7.57685
GATGG	0.896067	1.0832	0.536457	0.387486		0.0014007	0.00169322	0.00055142	0.000474483		7.2324
GATGA	0.687758	1.24189	0.427907	0.659763		0.00136812	0.00247044	0.000433258	0.000764445		7.32885
GATGC	0.710705	0.819798	0.825222	0.548071		0.000890366	0.00102704	0.000512033	0.000474483		7.3232
GATGT	0.769696	1.35276	1.09003	0.682187		0.000868649	0.00152668	0.000945291	0.000659005		7.3782
GATAG	1.17839	1.4345	0.816247	1.3195		0.000456041	0.000555155	0.000512033	0.000606284		7.30245
GATAA	1.11636	1.00725	0.522672	1.03748		0.000738352	0.000666186	0.00055142	0.000738085		7.3531
GATAC	0.83103	1.20577	0.422077	1.18594		0.00040175	0.000582912	0.000236323	0.000553564		7.6026
GATAT	0.720599	1.41374	0.406485	0.865102		0.000466899	0.000916005	0.000393871	0.000553564		7.60765
GATCG	0.462217	0.443105	1.13225	0.274061		0.00017373	0.000166546	0.000157549	5.27204e-05		7.2442
GATCA	0.641368	0.76326	0.347733	0.717182		0.000629771	0.000749459	0.000315097	0.000579924		7.5242
GATCC	0.437302	0.251532	0.476958	0.465062		0.000434325	0.00024982	0.00027571	0.000342682		7.6137
GATCT	0.807183	1.22519	0.535797	0.620581		0.000694919	0.00105479	0.000472646	0.000527204		7.616
GATTG	1.72138	1.20723	1.13967	1.60839		0.00122697	0.00086049	0.00082713	0.00102805		7.3777
GATTA	1.01772	0.635973	0.613876	0.999362		0.000488615	0.000305335	0.000669581	0.000659005		7.6399
GATTC	0.60699	0.881654	0.525221	0.644064		0.000477757	0.000693943	0.000433258	0.000500844		7.61305
GATTT	0.566129	0.786551	0.180269	0.626264		0.000499473	0.000693943	0.00027571	0.000738085		7.61345
GCGGG	4.81773	4.67379	17.1746	4.2616		0.00423467	0.00410814	0.00378117	0.0033741		6.79445
GCGGA	2.47102	9.74375	8.54083	4.87438		0.00166129	0.00655082	0.00141794	0.00224062		6.90015
GCGGC	3.99676	4.0821	15.4884	3.69035		0.00459298	0.00469106	0.00192997	0.00292598		6.9001
GCGGT	4.88231	12.1006	12.0527	4.24367		0.00178073	0.00441348	0.00157549	0.00144981		6.91425
GCGAG	3.31106	1.83124	6.31676	2.94679		0.00225849	0.0012491	0.000945291	0.00129165		7.2664
GCGAA	3.18134	6.14918	5.83315	3.73852		0.000890366	0.00172098	0.000590807	0.000790806		7.0934
GCGAC	2.75832	2.69235	8.35137	2.66479		0.00119439	0.00116582	0.000748356	0.000685365		7.09415
GCGAT	2.607	5.9868	3.59384	4.26099		0.000640629	0.00147116	0.00055142	0.000922606		7.10695
GCGCG	2.19248	2.72869	7.90697	2.38058		0.000825217	0.00102704	0.000590807	0.000896246		7.2078
GCGCA	4.51267	3.79124	11.5123	3.60252		0.00231278	0.00194304	0.00149671	0.00134437		7.0934
GCGCC	3.35655	2.37055	12.3378	3.65411		0.00279054	0.0019708	0.00263894	0.00242514		7.09515
GCGCT	3.17744	4.50795	13.4449	4.16902		0.0020739	0.00294232	0.00145732	0.00184521		7.10045
GCGTG	5.04716	3.35954	6.62012	5.82269		0.0028774	0.00191528	0.00189058	0.00266238		7.34305
GCGTA	5.90193	9.24731	9.15934	6.90518		0.000673203	0.00105479	0.000708968	0.000817166		7.1484
GCGTC	4.94056	4.47019	13.8491	5.87407		0.00193274	0.00174874	0.001221	0.00192429		7.15405
GCGTT	4.54494	6.32574	13.8517	5.44754		0.000977231	0.00136013	0.00145732	0.00121257		7.15525
GCAGG	0.935596	0.672683	1.07476	0.50532		0.0017373	0.0012491	0.001221	0.000948967		7.09655
GCAGA	0.387084	0.976349	0.454957	0.594635		0.000814359	0.00205407	0.00055142	0.000948967		7.13945
GCAGC	0.624895	0.617694	0.425842	0.596344		0.00162872	0.00160995	0.000354484	0.00108077		7.1329
GCAGT	0.762566	0.901348	0.598387	0.743198		0.0010098	0.00119358	0.000669581	0.000896246		7.1871
GCAAG	0.388617	0.223022	0.367772	0.421725		0.000532048	0.000305335	0.000315097	0.000421763		7.26205
GCAAA	0.387556	0.32257	0.118141	0.198722		0.000466899	0.000388608	0.000157549	0.000237242		7.2079
GCAAC	0.548634	0.438291	0.450113	0.327585		0.00052119	0.000416366	0.000315097	0.000237242		7.2203
GCAAT	0.393572	0.670753	0.259466	0.577235		0.000260595	0.000444124	0.000236323	0.000421763		7.4072
GCACG	0.396122	0.225033	0.426927	0.688061		0.000195446	0.000111031	7.87743e-05	0.000263602		7.20505
GCACA	0.562666	0.341316	0.425939	0.526484		0.000640629	0.000388608	0.000433258	0.000606284		7.48185
GCACC	0.676669	0.363053	1.60538	0.817028		0.000879507	0.000471881	0.00102407	0.000817166		7.4229
GCACT	1.0494	1.1362	0.567877	0.610704		0.00092294	0.000999278	0.00055142	0.000606284		7.42615
GCATG	1.43818	0.783528	0.987203	0.966787		0.00132469	0.000721701	0.000984678	0.000896246		7.33885
GCATA	0.919314	0.891431	0.909583	1.4745		0.000314885	0.000305335	0.000669581	0.000790806		7.59785
GCATC	0.882197	0.432826	0.572904	0.641163		0.00107495	0.000527397	0.000354484	0.000553564		7.4593
GCATT	0.781905	0.829717	0.946145	1.02907		0.00057548	0.00061067	0.00102407	0.000948967		7.45875
GCCGG	4.63158	5.19518	17.5073	5.00982		0.00425638	0.00477433	0.00362362	0.00371679		6.98785
GCCGA	2.43909	11.4244	5.31923	5.8675		0.00161786	0.00757786	0.00106345	0.0024515		7.03125
GCCGC	4.15273	4.92416	21.0763	3.64119		0.0043541	0.00516294	0.00259955	0.00287326		7.02425
GCCGT	3.05364	9.2061	10.8614	4.79038		0.00157443	0.00474657	0.001221	0.00171341		7.0794
GCCAG	0.956819	0.657531	0.891607	0.792787		0.00201961	0.00138789	0.00102407	0.00139709		7.24395
GCCAA	0.538016	1.15532	0.569405	0.772943		0.000814359	0.00174874	0.00055142	0.000817166		7.38455
GCCAC	0.832723	0.553828	0.59124	0.373336		0.00133555	0.000888247	0.000590807	0.000500844		7.40265
GCCAT	0.605647	1.18271	0.526615	0.690597		0.000781784	0.00152668	0.000472646	0.000711725		7.4361
GCCCG	0.73045	1.1379	2.62205	1.24505		0.000694919	0.00108255	0.000590807	0.000896246		7.1903
GCCCA	1.04372	1.18249	1.08866	0.942318		0.00191103	0.0021651	0.00114223	0.00142345		7.4689
GCCCC	1.62269	1.13405	2.89157	1.46316		0.00301856	0.00210959	0.0018512	0.00224062		7.3187
GCCCT	1.10121	1.67643	2.2653	1.13426		0.00193274	0.00294232	0.00177242	0.00152889		7.42465
GCCTG	1.11469	0.580232	1.51439	1.10044		0.00239964	0.0012491	0.00224507	0.00205609		7.32365
GCCTA	0.990371	1.07114	1.12822	1.49873		0.000564622	0.00061067	0.000669581	0.000764445		7.58495
GCCTC	1.10742	1.17675	1.28105	0.895033		0.00180245	0.00191528	0.00177242	0.00152889		7.76275
GCCTT	0.664696	1.2358	1.22023	1.09781		0.000836075	0.00155443	0.00118161	0.00129165		7.72315
GCTGG	0.627676	0.582559	0.827868	0.608296		0.00170472	0.00158219	0.00129978	0.00134437		7.2027
GCTGA	0.454853	1.01371	0.496286	0.537848		0.000846933	0.00188753	0.000590807	0.000790806		7.2888
GCTGC	0.641579	0.613728	1.07741	0.682632		0.00168301	0.00160995	0.000905904	0.00123893		7.2831
GCTGT	0.728061	0.795083	0.603009	0.700974		0.00111839	0.00122134	0.000590807	0.000975327		7.33805
GCTAG	1.68658	1.60627	0.795558	0.722066		0.000553764	0.000527397	0.000433258	0.000342682		7.29185
GCTAA	0.793817	1.77565	0.22479	0.92141		0.00034746	0.000777216	0.000196936	0.000553564		7.33965
GCTAC	0.544278	0.371039	0.194943	0.228392		0.000488615	0.000333093	0.000118161	0.000131801		7.516
GCTAT	0.399039	0.880999	0.270427	1.32816		0.000238879	0.000527397	0.000196936	0.000711725		7.5483
GCTCG	0.535681	0.714479	1.49999	0.689321		0.000249737	0.000333093	0.000157549	0.000263602		7.23415
GCTCA	0.573913	0.590937	0.339521	0.63649		0.000781784	0.000804974	0.000393871	0.000790806		7.5136
GCTCC	0.444238	0.354891	0.665957	0.618808		0.000694919	0.000555155	0.000472646	0.000922606		7.81345
GCTCT	0.548739	0.65889	0.902234	0.697439		0.000716636	0.00086049	0.000905904	0.000922606		7.80035
GCTTG	1.43032	0.538848	0.668201	0.993826		0.00103152	0.000388608	0.00055142	0.000948967		7.36695
GCTTA	1.16564	1.56088	0.495884	1.1974		0.000456041	0.00061067	0.000354484	0.000659005		7.6286
GCTTC	0.633924	0.617358	0.814279	0.526228		0.000912082	0.000888247	0.000708968	0.000685365		7.773
GCTTT	0.526274	0.772872	0.6237	0.831634		0.000510331	0.000749459	0.00082713	0.00108077		7.5458
GTGGG	0.974399	1.4988	1.71931	1.00255		0.00128126	0.0019708	0.00177242	0.00144981		7.10535
GTGGA	0.232003	1.01485	0.544887	0.5595		0.000488615	0.00213735	0.000512033	0.000711725		7.0889
GTGGC	0.429355	0.731737	0.512374	0.64552		0.000716636	0.00122134	0.000512033	0.000869886		6.95885
GTGGT	0.647727	1.40634	0.599961	0.921136		0.000792643	0.00172098	0.000590807	0.000948967		7.10315
GTGAG	0.501746	0.745736	2.80204	0.834806		0.000466899	0.000693943	0.00342668	0.00100169		7.3318
GTGAA	0.285514	0.887703	0.476411	0.704287		0.00040175	0.0012491	0.000590807	0.000817166		7.26915
GTGAC	0.33377	0.727774	0.965151	0.516873		0.000369176	0.000804974	0.000669581	0.000448123		7.27015
GTGAT	0.398482	1.33884	0.364916	0.862721		0.000380034	0.00127686	0.000393871	0.000790806		7.28285
GTGCG	0.522037	1.7407	0.870369	1.67215		0.000249737	0.000832732	0.000118161	0.000553564		7.27225
GTGCA	0.743154	1.14988	0.750921	0.917379		0.000825217	0.00127686	0.000708968	0.000948967		7.2709
GTGCC	0.777414	0.876159	2.11922	1.21594		0.0010098	0.00113807	0.00161487	0.00126529		7.27285
GTGCT	0.598195	1.31384	1.16655	0.917508		0.000770926	0.00169322	0.00114223	0.00105441		7.27805
GTGTG	0.834024	0.710701	1.45356	1.09022		0.000912082	0.000777216	0.00165426	0.00126529		7.4067
GTGTA	0.922078	1.39015	0.667704	1.26008		0.000423467	0.000638428	0.000512033	0.000790806		7.32475
GTGTC	0.866155	1.13787	2.13796	0.719168		0.000781784	0.00102704	0.00149671	0.000632644		7.33055
GTGTT	0.76542	1.48566	1.10838	1.21938		0.000586338	0.00113807	0.001221	0.00121257		7.33165
GTAGG	0.7024	1.79562	1.07367	0.772644		0.000141156	0.00036085	0.000630194	0.000448123		7.18565
GTAGA	0.303832	1.1352	0.258887	0.332668		0.000141156	0.000527397	0.000236323	0.000237242		7.2288
GTAGC	0.491992	1.50927	0.903564	0.316652		0.000162872	0.000499639	0.00055142	0.000184521		7.2225
GTAGT	0.371743	1.68947	0.400644	1.33249		9.77231e-05	0.000444124	0.00027571	0.000711725		7.27675
GTAAG	0.400828	0.819743	4.31018	0.641147		0.000108581	0.000222062	0.00319036	0.000369043		7.32965
GTAAA	0.223384	0.934461	0.512402	0.308648		0.000119439	0.000499639	0.000669581	0.000289962		7.5182
GTAAC	0.497203	1.18026	0.554711	0.43877		0.000152014	0.00036085	0.000315097	0.000210881		7.34485
GTAAT	0.371793	1.03686	0.617913	0.587412		0.000119439	0.000333093	0.000708968	0.000421763		7.37125
GTACG	0.367077	0.586498	2.23896	0.430868		8.68649e-05	0.000138789	0.000157549	5.27204e-05		7.2718
GTACA	0.554238	0.472285	0.90224	0.498603		0.000390892	0.000333093	0.000669581	0.000342682		7.55085
GTACC	0.560269	0.39062	1.11211	0.658158		0.000358318	0.00024982	0.000472646	0.000289962		7.58605
GTACT	1.01169	0.730911	0.829927	0.474687		0.000499473	0.00036085	0.000512033	0.000263602		7.58945
GTATG	1.33364	0.790566	2.48574	0.708332		0.00074921	0.000444124	0.00177242	0.000395403		7.40485
GTATA	1.17749	0.94067	1.207	1.71329		0.00034746	0.000277577	0.00114223	0.000948967		7.6661
GTATC	0.857659	0.829603	1.18744	1.07303		0.00040175	0.000388608	0.000669581	0.000500844		7.6203
GTATT	0.597898	0.881809	1.40243	1.18816		0.000282311	0.000416366	0.00181181	0.00100169		7.62005
GTCGG	2.89973	4.79216	21.1718	5.28619		0.00107495	0.00177649	0.00181181	0.00155525		7.0662
GTCGA	1.78476	10.3258	6.96189	3.63474		0.000412608	0.00238716	0.000472646	0.000579924		7.1096
GTCGC	2.66225	4.40939	8.88371	2.96576		0.000770926	0.00127686	0.000787743	0.000764445		7.1027
GTCGT	1.98119	9.0694	13.9541	4.8636		0.000466899	0.00213735	0.00114223	0.000948967		7.158
GTCAG	0.416298	0.691746	3.2055	0.647389		0.000434325	0.000721701	0.00287526	0.000685365		7.31315
GTCAA	0.396978	1.99693	0.475551	0.595459		0.000336602	0.00169322	0.000354484	0.000421763		7.35575
GTCAC	0.264499	1.27119	0.338738	0.669014		0.000271453	0.00130461	0.000236323	0.000579924		7.4975
GTCAT	0.390245	1.12635	0.466908	0.44338		0.000336602	0.000971521	0.000393871	0.000369043		7.5309
GTCCG	0.593703	1.29008	5.60394	0.359649		0.000217162	0.000471881	0.000433258	0.000105441		7.25875
GTCCA	0.747186	1.26444	1.57886	0.743807		0.000770926	0.00130461	0.00102407	0.000738085		7.53975
GTCCC	0.931467	1.01637	2.09317	1.1045		0.000890366	0.000971521	0.00133916	0.00115985		7.5282
GTCCT	0.579222	1.25485	1.27297	0.936431		0.000640629	0.00138789	0.000984678	0.00105441		7.50495
GTCTG	0.951938	1.10358	1.99548	1.10591		0.000933798	0.00108255	0.00173303	0.00123893		7.3915
GTCTA	0.957585	1.74855	1.11771	1.53059		0.000380034	0.000693943	0.000669581	0.000711725		7.65515
GTCTC	0.542435	1.17868	0.781249	0.911221		0.000434325	0.000943763	0.000905904	0.00102805		7.86655
GTCTT	0.795365	1.17716	1.523	0.991661		0.000618913	0.000916005	0.00177242	0.00108077		7.82635
GTTGG	0.257705	0.439198	0.784906	0.447934		0.000195446	0.000333093	0.000630194	0.000395403		7.26225
GTTGA	0.227205	1.38505	0.538787	0.907643		0.000141156	0.00086049	0.000433258	0.000685365		7.36955
GTTGC	0.191494	0.636397	0.111993	0.438605		0.000108581	0.00036085	7.87743e-05	0.000316322		7.36395
GTTGT	0.312433	0.745458	0.574163	0.582537		0.000162872	0.000388608	0.000472646	0.000448123		7.41905
GTTAG	0.516759	1.08085	3.8484	1.27659		0.000119439	0.00024982	0.002442	0.000579924		7.35735
GTTAA	0.51626	1.39309	0.956786	0.496566		0.000195446	0.000527397	0.000945291	0.000342682		7.41505
GTTAC	0.171603	0.313347	0.0688448	0.274298		7.60068e-05	0.000138789	3.93871e-05	0.000131801		7.6075
GTTAT	0.331171	1.1071	0.56272	0.910627		0.000141156	0.000471881	0.000512033	0.000553564		7.6397
GTTCG	0.286766	0.274908	1.07384	0.431365		8.68649e-05	8.32732e-05	0.000118161	7.90806e-05		7.2991
GTTCA	0.429876	0.274734	0.520472	0.499104		0.000390892	0.00024982	0.00055142	0.000474483		7.58095
GTTCC	0.385536	0.184797	1.14426	0.54959		0.00034746	0.000166546	0.000787743	0.000500844		7.7341
GTTCT	0.547268	0.650716	0.707608	0.21269		0.000466899	0.000555155	0.000787743	0.000237242		7.72405
GTTTG	1.02374	0.599096	1.9503	0.693535		0.000901224	0.000527397	0.00224507	0.000711725		7.43115
GTTTA	1.02235	0.607798	0.720299	1.02579		0.000466899	0.000277577	0.00082713	0.000843526		7.6952
GTTTC	0.437677	0.77164	0.440675	0.366534		0.000314885	0.000555155	0.00055142	0.000421763		7.93825
GTTTT	0.495563	0.383897	0.601578	0.674937		0.000358318	0.000277577	0.00133916	0.00110713		7.67285
AGGGG	2.65722	1.95263	2.32983	1.35793		0.00268195	0.0019708	0.00204813	0.00189793		6.7667
AGGGA	0.941046	2.52025	0.628531	1.07779		0.0011401	0.00305335	0.00082713	0.00163433		6.77075
AGGGC	1.66145	0.921378	1.67446	0.924107		0.00205218	0.00113807	0.00129978	0.00123893		6.7698
AGGGT	2.51302	2.18699	1.14413	1.00079		0.00153099	0.00133237	0.000984678	0.00100169		6.78105
AGGAG	0.861502	0.193188	0.571385	0.650661		0.00247565	0.000555155	0.000945291	0.00134437		7.0811
AGGAA	0.658538	0.561163	0.445103	0.665585		0.00149842	0.00127686	0.000866517	0.00131801		7.08305
AGGAC	0.789289	0.512985	0.614083	0.680707		0.00128126	0.000832732	0.000472646	0.000764445		7.08135
AGGAT	0.947178	0.462262	0.655479	0.711284		0.00119439	0.000582912	0.000748356	0.000790806		7.0878
AGGCG	1.1161	0.452891	0.893424	0.954566		0.000684061	0.000277577	0.000315097	0.000579924		7.0824
AGGCA	1.21083	0.640424	0.686683	0.81607		0.00157443	0.000832732	0.00110284	0.00129165		7.0865
AGGCC	1.19645	0.376443	1.18467	1.14775		0.00211733	0.000666186	0.00110284	0.00171341		7.08525
AGGCT	1.73917	0.69535	0.829387	1.16294		0.00229106	0.000916005	0.00126039	0.00181885		7.08845
AGGTG	1.36738	0.927401	1.13943	1.24566		0.00212819	0.0014434	0.00141794	0.00176613		7.10645
AGGTA	1.74455	1.1664	1.4114	1.02881		0.000705778	0.000471881	0.00126039	0.000738085		7.1119
AGGTC	1.50472	0.673169	0.837146	0.972744		0.00130297	0.000582912	0.000630194	0.000896246		7.1124
AGGTT	2.03739	0.683067	0.990135	1.43051		0.00132469	0.000444124	0.00110284	0.00137073		7.1138
AGAGG	0.601244	0.339919	0.603668	0.394339		0.00112924	0.000638428	0.00082713	0.000685365		7.18835
AGAGA	0.436909	0.440888	0.25435	0.616749		0.000825217	0.000832732	0.000472646	0.00102805		7.2779
AGAGC	0.606224	0.421129	1.0617	0.515473		0.000998947	0.000693943	0.00106345	0.000685365		7.2763
AGAGT	0.868973	0.740482	0.733497	0.80771		0.000879507	0.000749459	0.000866517	0.000843526		7.28335
AGAAG	0.418642	0.0789504	0.495033	0.41758		0.00132469	0.00024982	0.00082713	0.000817166		7.1906
AGAAA	0.278666	0.173007	0.349291	0.345838		0.000760068	0.000471881	0.00110284	0.000843526		7.175
AGAAC	0.387744	0.144179	0.31949	0.190581		0.000597196	0.000222062	0.000354484	0.000210881		7.17355
AGAAT	0.464215	0.140798	0.291348	0.399335		0.000640629	0.000194304	0.00055142	0.000553564		7.17975
AGACG	0.51921	0.255252	0.33564	0.205368		0.000282311	0.000138789	7.87743e-05	7.90806e-05		7.13455
AGACA	0.660031	0.132709	0.129854	0.460402		0.000966372	0.000194304	0.000196936	0.000632644		7.18
AGACC	0.503661	0.122625	0.415163	0.484041		0.000684061	0.000166546	0.000354484	0.000474483		7.17905
AGACT	0.786064	0.162932	0.377349	0.433037		0.000803501	0.000166546	0.000433258	0.000448123		7.18195
AGATG	0.795519	0.316043	0.644582	0.740137		0.001607	0.000638428	0.000905904	0.00108077		7.2758
AGATA	0.768017	0.28558	0.488784	0.496811		0.000597196	0.000222062	0.000630194	0.000421763		7.20255
AGATC	0.7883	0.156739	0.537134	0.840029		0.000977231	0.000194304	0.000472646	0.000711725		7.20335
AGATT	0.668477	0.160209	0.306154	0.788128		0.000694919	0.000166546	0.000433258	0.000843526		7.20445
AGCGG	3.09408	3.60736	14.313	4.38059		0.00259509	0.00302559	0.00189058	0.0023197		7.07095
AGCGA	2.11331	5.59543	3.9565	4.27235		0.00121611	0.0032199	0.000787743	0.00150253		7.2192
AGCGC	3.10663	2.2106	14.1661	2.58245		0.00210647	0.00149892	0.0015361	0.00115985		7.218
AGCGT	3.79973	4.37114	5.12748	4.02111		0.00152014	0.00174874	0.000708968	0.00118621		7.22385
AGCAG	0.989326	0.216781	0.764182	0.86887		0.00266024	0.000582912	0.000984678	0.00168705		7.1672
AGCAA	0.967594	0.433324	0.598652	1.14065		0.00148756	0.000666186	0.000866517	0.00150253		7.18215
AGCAC	1.03642	0.399529	0.64951	0.641642		0.00136812	0.000527397	0.000630194	0.000738085		7.181
AGCAT	1.00231	0.268434	0.473201	0.892944		0.0011401	0.000305335	0.00055142	0.000948967		7.18625
AGCCG	0.949116	0.214087	2.6167	1.2613		0.000738352	0.000166546	0.000590807	0.000738085		7.11515
AGCCA	0.914594	0.312736	0.810987	0.927684		0.00170472	0.000582912	0.00118161	0.00152889		7.1887
AGCCC	1.04619	0.43844	1.76478	0.955128		0.00198704	0.000832732	0.00145732	0.00139709		7.1882
AGCCT	1.39392	0.48201	1.0366	1.29602		0.00224763	0.000777216	0.00157549	0.00202973		7.19035
AGCTG	0.913067	0.523176	1.13902	0.774532		0.00251908	0.0014434	0.00161487	0.00155525		7.2517
AGCTA	0.87134	0.586183	0.790466	1.09939		0.000618913	0.000416366	0.00082713	0.000817166		7.19615
AGCTC	0.912569	0.361689	0.798118	0.723331		0.0014007	0.000555155	0.000748356	0.000948967		7.1973
AGCTT	1.19374	0.60529	0.76317	1.17867		0.00131383	0.000666186	0.000866517	0.00142345		7.19765
AGTGG	0.776037	0.400413	0.755842	0.45186		0.00118353	0.00061067	0.000905904	0.000579924		6.9804
AGTGA	0.607761	0.797837	0.467714	0.454978		0.000803501	0.00105479	0.000708968	0.000579924		7.1152
AGTGC	0.931947	0.177415	0.569109	0.45008		0.00102066	0.000194304	0.00055142	0.000448123		7.1143
AGTGT	0.885408	0.565865	0.65695	0.916047		0.000825217	0.000527397	0.000708968	0.000922606		7.1192
AGTAG	2.52255	0.543046	0.769005	1.26175		0.00103152	0.000222062	0.00082713	0.000975327		7.25945
AGTAA	1.97808	0.769509	0.645558	0.873708		0.000998947	0.000388608	0.00082713	0.000764445		7.27995
AGTAC	0.870483	0.287136	0.509167	0.669228		0.000673203	0.000222062	0.000315097	0.000369043		7.27915
AGTAT	0.999276	0.239489	0.685545	0.421876		0.000694919	0.000166546	0.000748356	0.000316322		7.28355
AGTCG	0.92711	0.0911564	1.28364	0.796796		0.000282311	2.77577e-05	0.000118161	0.000184521		7.20555
AGTCA	1.07655	0.463509	0.293998	0.430985		0.00103152	0.000444124	0.000315097	0.000448123		7.2944
AGTCC	0.591274	0.0889138	0.701417	0.476191		0.000553764	8.32732e-05	0.000512033	0.000448123		7.2941
AGTCT	0.813454	0.277269	0.579085	0.629958		0.000651487	0.000222062	0.000669581	0.000659005		7.2955
AGTTG	2.26255	0.610731	0.725919	1.19857		0.00174816	0.000471881	0.000669581	0.00108077		7.33925
AGTTA	1.68901	0.448601	0.585826	0.928933		0.000836075	0.000222062	0.000630194	0.000685365		7.2936
AGTTC	0.956216	0.15603	0.570803	0.774955		0.00102066	0.000166546	0.000590807	0.000764445		7.29505
AGTTT	0.71443	0.285371	0.300753	0.662936		0.000694919	0.000277577	0.00055142	0.000922606		7.2945
AAGGG	1.31448	2.56656	0.642125	1.06066		0.00137898	0.0026925	0.000669581	0.00126529		6.8635
AAGGA	0.41338	1.70982	0.53071	0.817678		0.000966372	0.00399711	0.000866517	0.00134437		6.99835
AAGGC	0.954126	1.75117	0.779232	0.786024		0.0012704	0.00233165	0.000748356	0.000922606		6.99825
AAGGT	1.70998	3.39688	1.44672	1.44332		0.00170472	0.00338644	0.00145732	0.00142345		7.01235
AAGAG	0.712255	0.434821	0.775211	0.937265		0.00145499	0.000888247	0.001221	0.00147617		7.20505
AAGAA	0.625536	0.596283	0.620678	1.01332		0.00192189	0.00183201	0.00157549	0.00213518		7.08595
AAGAC	0.655459	0.54555	0.444666	0.610257		0.000933798	0.000777216	0.000512033	0.000659005		7.0867
AAGAT	0.660918	0.750921	0.530735	1.17865		0.00117268	0.00133237	0.000787743	0.00150253		7.0994
AAGCG	0.438217	1.17627	1.14102	0.8079		0.000217162	0.000582912	0.000196936	0.000263602		7.1409
AAGCA	0.922549	0.854495	0.756127	0.793244		0.00149842	0.00138789	0.00114223	0.00113349		7.0813
AAGCC	0.672036	0.477221	0.872407	0.783566		0.000977231	0.000693943	0.000787743	0.000896246		7.08305
AAGCT	0.896295	0.963797	0.833384	1.16831		0.00136812	0.00147116	0.000945291	0.00139709		7.0883
AAGTG	0.873695	0.818219	0.957562	0.979772		0.00109667	0.00102704	0.00137855	0.00121257		7.045
AAGTA	1.04225	0.713014	1.13872	1.00762		0.000770926	0.000527397	0.0015361	0.000948967		7.18375
AAGTC	0.679143	0.700557	0.924858	0.932431		0.000618913	0.000638428	0.000866517	0.000869886		7.1893
AAGTT	0.9495	1.21365	1.18296	1.23327		0.000977231	0.0012491	0.00169365	0.00144981		7.1905
AAAGG	0.66487	0.751019	0.370898	0.728355		0.000933798	0.00105479	0.000590807	0.00108077		7.13665
AAAGA	0.365886	0.777436	0.257271	0.285053		0.000836075	0.00177649	0.000669581	0.000553564		7.1796
AAAGC	0.502285	0.393497	0.388237	0.306231		0.000673203	0.000527397	0.000512033	0.000395403		7.1732
AAAGT	0.800413	1.34748	0.663241	0.66295		0.000890366	0.00149892	0.00126039	0.000948967		7.22735
AAAAG	0.305836	0.526239	0.4438	0.356901		0.000564622	0.000971521	0.00118161	0.000711725		7.24155
AAAAA	0.43355	0.544771	0.311637	1.05244		0.000640629	0.000804974	0.00118161	0.00242514		7.21
AAAAC	0.389577	0.275466	0.215911	0.469674		0.000510331	0.00036085	0.000472646	0.000764445		7.41445
AAAAT	0.485056	0.354286	0.185876	0.535568		0.000760068	0.000555155	0.000787743	0.00139709		7.42675
AAACG	0.439048	0.823082	0	0.686478		0.000162872	0.000305335	0	0.000210881		7.3897
AAACA	0.501739	0.315729	0.245992	0.474133		0.000705778	0.000444124	0.000590807	0.000869886		7.48705
AAACC	0.451658	0.225904	0.221493	0.623693		0.000499473	0.00024982	0.00027571	0.000659005		7.48635
AAACT	0.519349	0.425855	0.194743	0.534949		0.00057548	0.000471881	0.000354484	0.000738085		7.4908
AAATG	0.72944	0.768967	0.343943	1.01042		0.00105324	0.00111031	0.000866517	0.00184521		7.53045
AAATA	0.69077	0.500335	0.300423	0.626236		0.000651487	0.000471881	0.00102407	0.00126529		7.5187
AAATC	0.522507	0.32712	0.31135	0.761302		0.000532048	0.000333093	0.000472646	0.000896246		7.5208
AAATT	0.608109	0.300885	0.458787	1.01179		0.000673203	0.000333093	0.00133916	0.00181885		7.52275
AACGG	3.70687	6.88563	8.23702	6.29048		0.00150928	0.00280353	0.00102407	0.00150253		7.0224
AACGA	3.34291	9.8851	7.07747	6.43686		0.00145499	0.00430245	0.00110284	0.00144981		7.0657
AACGC	3.5342	7.72068	6.43189	4.72071		0.00119439	0.00260923	0.000669581	0.00102805		7.0588
AACGT	5.6307	8.11595	6.19952	5.03654		0.00204133	0.00294232	0.00126039	0.00131801		7.114
AACAG	0.978557	0.696871	0.743317	0.987788		0.00152014	0.00108255	0.00106345	0.00134437		7.2898
AACAA	1.42024	1.11865	0.727685	1.53033		0.00200875	0.00158219	0.00137855	0.00213518		7.44085
AACAC	0.828496	0.885122	0.614084	0.778444		0.000727494	0.000777216	0.000669581	0.000764445		7.60615
AACAT	1.066	0.857909	0.711122	0.988847		0.00117268	0.000943763	0.001221	0.00123893		7.6119
AACCG	0.672325	1.12091	3.30649	0.936153		0.000249737	0.000416366	0.000354484	0.000210881		7.2357
AACCA	1.11468	0.734655	0.874577	1.15404		0.00138984	0.000916005	0.00102407	0.00123893		7.51485
AACCC	1.27878	1.34962	1.12807	1.53761		0.00118353	0.0012491	0.000984678	0.00129165		7.6123
AACCT	1.26221	1.51558	0.815515	1.35785		0.00143327	0.00172098	0.000905904	0.00129165		7.61525
AACTG	0.887862	1.08855	1.28719	1.09834		0.0010641	0.00130461	0.00157549	0.00131801		7.37135
AACTA	1.19406	0.971251	1.52942	1.48712		0.000716636	0.000582912	0.00169365	0.00102805		7.63315
AACTC	0.881469	0.386296	0.877079	0.910531		0.000760068	0.000333093	0.000945291	0.000843526		7.6188
AACTT	1.1486	0.823254	1.26974	1.05034		0.00116182	0.000832732	0.00181181	0.00123893		7.6199
AATGG	0.867205	1.19895	0.41352	0.694789		0.0010641	0.00147116	0.00055142	0.000764445		7.22165
AATGA	0.720822	1.43322	0.365166	0.859392		0.000977231	0.00194304	0.000669581	0.00115985		7.3181
AATGC	0.541321	0.992751	0.400557	0.774602		0.000499473	0.000916005	0.000433258	0.000711725		7.31245
AATGT	0.771292	1.48555	0.748207	0.908306		0.000792643	0.00152668	0.00129978	0.00118621		7.36745
AATAG	1.62404	1.45309	0.620407	1.35519		0.000651487	0.000582912	0.000787743	0.00105441		7.3532
AATAA	0.97663	0.966449	0.392111	1.23096		0.000673203	0.000666186	0.00102407	0.00195065		7.40385
AATAC	0.742192	0.509043	0.122361	0.687599		0.000445183	0.000305335	0.000157549	0.000579924		7.65335
AATAT	0.773957	0.579919	0.388292	0.926876		0.000629771	0.000471881	0.000905904	0.00126529		7.6584
AATCG	0.761421	0.729938	0.519623	0.438502		0.00017373	0.000166546	7.87743e-05	7.90806e-05		7.29625
AATCA	0.931961	0.488712	0.560709	0.848706		0.000846933	0.000444124	0.00082713	0.000922606		7.57625
AATCC	0.662875	0.25787	0.426198	0.587034		0.000499473	0.000194304	0.000472646	0.000527204		7.66575
AATCT	0.765985	0.71206	0.334738	0.57051		0.000597196	0.000555155	0.000472646	0.000606284		7.66805
AATTG	1.88848	1.02637	1.06334	1.46691		0.00137898	0.000749459	0.00133916	0.00129165		7.4306
AATTA	1.0892	0.449102	0.406291	1.0263		0.000673203	0.000277577	0.000866517	0.00121257		7.6928
AATTC	0.765756	0.573774	0.444196	0.610855		0.000629771	0.000471881	0.000630194	0.000659005		7.66595
AATTT	0.735896	0.470312	0.579668	0.937172		0.000651487	0.000416366	0.00169365	0.00168705		7.66635
ACGGG	4.41715	6.80546	7.47927	3.54433		0.00243222	0.00374729	0.00133916	0.00131801		6.7699
ACGGA	2.62586	10.3599	5.66661	5.86326		0.00137898	0.00544052	0.000945291	0.00187157		6.8756
ACGGC	5.28822	3.8872	9.5557	4.89106		0.00339859	0.0024982	0.00106345	0.00173977		6.87555
ACGGT	3.73854	11.6052	6.98978	6.42479		0.00121611	0.00377505	0.00106345	0.00160797		6.8897
ACGAG	3.66779	1.56943	3.60423	4.58325		0.00252994	0.00108255	0.000590807	0.00142345		7.1369
ACGAA	2.95669	3.81821	2.48755	3.67921		0.00105324	0.00136013	0.000393871	0.000869886		6.9639
ACGAC	3.57767	3.67042	5.46397	2.67335		0.00165043	0.00169322	0.000433258	0.000527204		6.96465
ACGAT	3.64026	5.12779	3.59537	5.18844		0.0010641	0.00149892	0.000512033	0.00102805		6.97745
ACGCG	3.14885	3.11603	11.3334	2.47263		0.000673203	0.000666186	0.000354484	0.000395403		7.0726
ACGCA	3.99415	4.8697	6.99447	5.37494		0.00141156	0.00172098	0.00102407	0.00147617		6.9582
ACGCC	2.90979	2.69328	6.83682	4.40699		0.00188931	0.00174874	0.00161487	0.00168705		6.95995
ACGCT	2.43934	5.38002	7.21534	3.42639		0.00110753	0.00244268	0.000984678	0.00100169		6.96525
ACGTG	4.28659	2.84255	7.00537	4.39747		0.00288826	0.00191528	0.00173303	0.00181885		7.2572
ACGTA	5.00509	6.02119	6.92518	6.76058		0.000738352	0.000888247	0.00118161	0.00115985		7.06255
ACGTC	4.79534	3.87492	11.8131	4.9639		0.00188931	0.00152668	0.00141794	0.00131801		7.0682
ACGTT	4.44491	6.02239	10.4652	6.55649		0.00108581	0.00147116	0.00212691	0.00168705		7.0694
ACAGG	0.730804	1.10127	0.432227	0.545713		0.00103152	0.00155443	0.000590807	0.000790806		7.0862
ACAGA	0.360249	1.34367	0.421052	0.440026		0.000662345	0.00247044	0.000748356	0.000711725		7.1291
ACAGC	0.514079	0.453171	0.564449	0.566576		0.000944656	0.000832732	0.00055142	0.000790806		7.12255
ACAGT	0.619588	1.08747	0.668768	0.818485		0.000727494	0.00127686	0.00082713	0.000948967		7.17675
ACAAG	0.421257	0.30012	0.405753	0.391812		0.000662345	0.000471881	0.000433258	0.000421763		7.3878
ACAAA	0.325515	0.457681	0.233965	0.389646		0.000434325	0.00061067	0.00055142	0.000659005		7.33365
ACAAC	0.546304	0.279315	0.290313	0.3818		0.000597196	0.000305335	0.000236323	0.000289962		7.34605
ACAAT	0.598758	0.730545	0.423602	0.699126		0.000477757	0.000582912	0.00055142	0.000659005		7.53295
ACACG	0.565329	0.314176	0.5574	0.745918		0.000249737	0.000138789	0.000118161	0.000263602		7.49725
ACACA	0.49105	0.73682	0.308953	0.576496		0.000499473	0.000749459	0.000472646	0.000764445		7.77405
ACACC	0.494325	0.744678	0.819531	0.599705		0.000608055	0.000916005	0.000669581	0.000553564		7.7151
ACACT	0.674195	0.861758	0.732869	0.869343		0.000586338	0.000749459	0.000787743	0.000869886		7.71835
ACATG	1.45081	0.782141	0.633792	1.4682		0.00159614	0.00086049	0.000866517	0.00163433		7.63155
ACATA	1.23576	1.25172	0.574205	1.3273		0.00057548	0.000582912	0.00082713	0.00115985		7.89055
ACATC	0.969716	0.70238	0.908995	0.858155		0.00130297	0.000943763	0.000787743	0.000817166		7.752
ACATT	0.953136	0.980583	0.747617	1.2156		0.000890366	0.000916005	0.00129978	0.00158161		7.75145
ACCGG	4.2384	6.37639	14.5185	6.00367		0.00245393	0.00369178	0.00133916	0.00179249		6.9779
ACCGA	2.04215	9.18618	11.0314	4.73001		0.00112924	0.00507966	0.00114223	0.00113349		7.0213
ACCGC	5.0543	5.16834	11.6054	4.76281		0.00298598	0.00305335	0.00149671	0.00163433		7.0143
ACCGT	3.67519	10.8519	6.80252	7.48225		0.0014007	0.0041359	0.00102407	0.00187157		7.06945
ACCAG	1.45355	0.417675	0.77724	0.736738		0.00280139	0.000804974	0.000787743	0.000975327		7.4396
ACCAA	1.01368	1.61702	0.439994	0.758278		0.00135726	0.0021651	0.000472646	0.000764445		7.5802
ACCAC	1.06704	0.999493	0.403222	0.715402		0.00142241	0.00133237	0.000393871	0.000738085		7.5983
ACCAT	0.802108	1.41583	0.438134	0.822361		0.000912082	0.00160995	0.000512033	0.000790806		7.63175
ACCCG	1.19298	1.68825	2.14855	1.44117		0.000608055	0.00086049	0.000393871	0.000527204		7.4839
ACCCA	1.02652	1.29059	0.717897	1.25375		0.00132469	0.00166546	0.000787743	0.00142345		7.7625
ACCCC	1.31509	1.38431	1.73832	1.76629		0.00184588	0.00194304	0.00126039	0.00184521		7.6123
ACCCT	0.940889	2.31453	1.70622	0.983339		0.00115096	0.00283129	0.00145732	0.000975327		7.71825
ACCTG	1.35213	1.1612	1.66077	1.24824		0.00277968	0.00238716	0.00189058	0.00171341		7.61805
ACCTA	1.02876	1.31497	1.40933	1.6869		0.000608055	0.000777216	0.00106345	0.000896246		7.87935
ACCTC	1.20068	1.03669	1.39144	0.875711		0.00163958	0.00141564	0.0015361	0.00100169		8.05715
ACCTT	0.883935	1.83434	1.39524	1.70209		0.00092294	0.00191528	0.00141794	0.00168705		8.01755
ACTGG	0.722058	0.837303	0.357785	0.66226		0.00105324	0.00122134	0.000354484	0.000817166		7.19265
ACTGA	0.518802	1.76836	0.679257	0.720196		0.000553764	0.00188753	0.00082713	0.000843526		7.27875
ACTGC	0.780517	0.997658	0.532742	0.613293		0.000977231	0.0012491	0.000590807	0.000738085		7.27305
ACTGT	0.802492	1.82667	0.890985	1.04453		0.000792643	0.00180425	0.00110284	0.00121257		7.328
ACTAG	1.72744	1.96268	0.240223	0.795625		0.000488615	0.000555155	0.000157549	0.000369043		7.59915
ACTAA	1.12628	1.77183	0.31755	1.01044		0.000423467	0.000666186	0.000354484	0.000685365		7.64695
ACTAC	0.736326	0.348583	0.694031	0.392133		0.000586338	0.000277577	0.000472646	0.000210881		7.8233
ACTAT	0.762704	0.928467	0.311182	0.935898		0.000456041	0.000555155	0.000315097	0.000579924		7.8556
ACTCG	0.728677	0.404955	0.783251	0.479864		0.000249737	0.000138789	0.000118161	0.000131801		7.52595
ACTCA	0.599625	0.931753	0.418628	1.00772		0.000553764	0.00086049	0.000472646	0.00100169		7.8054
ACTCC	0.451792	0.832648	0.485723	0.38822		0.000466899	0.00086049	0.000512033	0.000421763		8.10525
ACTCT	0.716497	0.757927	0.732323	0.914947		0.000629771	0.000666186	0.000866517	0.000948967		8.09215
ACTTG	1.62991	1.19049	0.972798	1.62556		0.00129212	0.000943763	0.00106345	0.00166069		7.6595
ACTTA	1.44718	1.04822	1.11812	1.84464		0.000651487	0.000471881	0.001221	0.00129165		7.92115
ACTTC	0.923256	0.716494	0.480357	0.62471		0.00121611	0.000943763	0.000512033	0.000711725		8.06555
ACTTT	0.965288	1.09036	0.891724	0.8878		0.000933798	0.00105479	0.00169365	0.00126529		7.83835
ATGGG	0.865132	1.61064	0.429495	0.729591		0.000998947	0.00185977	0.000433258	0.000764445		7.0921
ATGGA	0.574794	1.45514	0.30758	0.914211		0.00111839	0.00283129	0.000393871	0.00113349		7.07565
ATGGC	0.774646	1.23048	0.393484	0.794767		0.00111839	0.00177649	0.000354484	0.000817166		6.9456
ATGGT	1.13424	1.93306	0.536416	1.10293		0.00110753	0.00188753	0.000630194	0.00105441		7.0899
ATGAG	0.728383	0.342008	0.467362	0.56493		0.0010641	0.000499639	0.000590807	0.000632644		7.2802
ATGAA	0.623053	0.324193	0.409649	0.497673		0.00122697	0.000638428	0.000748356	0.000738085		7.21755
ATGAC	0.584279	0.396752	0.612089	0.632397		0.000694919	0.000471881	0.000512033	0.000527204		7.21855
ATGAT	0.777209	0.513458	0.483474	0.905093		0.000966372	0.000638428	0.000630194	0.000896246		7.23125
ATGCG	0.611236	1.21533	1.02073	0.252795		0.000195446	0.000388608	0.000118161	5.27204e-05		7.2159
ATGCA	0.834974	0.515232	0.793889	0.855467		0.000944656	0.000582912	0.000945291	0.000896246		7.21455
ATGCC	0.836586	0.36794	0.662711	1.53725		0.0010098	0.000444124	0.000630194	0.00142345		7.2165
ATGCT	0.80251	0.56361	0.676035	0.639908		0.000988089	0.000693943	0.000787743	0.000685365		7.2217
ATGTG	1.08227	0.276673	0.863301	1.17836		0.00141156	0.00036085	0.001221	0.00142345		7.40045
ATGTA	1.34217	0.503234	0.805831	1.58508		0.000814359	0.000305335	0.00110284	0.00147617		7.3185
ATGTC	1.12984	0.559981	1.11793	1.02669		0.0010641	0.000527397	0.00102407	0.000896246		7.3243
ATGTT	0.983647	0.478971	0.799014	1.1921		0.000912082	0.000444124	0.00137855	0.00150253		7.3254
ATAGG	1.40736	1.6248	0.102772	0.73024		0.000336602	0.000388608	7.87743e-05	0.000395403		7.1754
ATAGA	0.557823	1.2223	0.264996	0.798844		0.000304027	0.000666186	0.000315097	0.000606284		7.21855
ATAGC	0.633277	1.23346	0.382322	0.734934		0.00022802	0.000444124	0.00027571	0.000395403		7.21225
ATAGT	1.07659	1.5846	0.460737	0.943071		0.000358318	0.000527397	0.000472646	0.000579924		7.2665
ATAAG	0.504875	0.161333	0.32014	0.287849		0.000260595	8.32732e-05	0.000354484	0.000210881		7.34955
ATAAA	0.485406	0.469527	0.166998	0.649145		0.00040175	0.000388608	0.000472646	0.00113349		7.5381
ATAAC	0.799637	0.775384	0.173734	0.745065		0.000314885	0.000305335	0.000157549	0.000448123		7.36475
ATAAT	0.514479	0.767209	0.577746	0.522893		0.000260595	0.000388608	0.00110284	0.000553564		7.39115
ATACG	0.79855	0.170118	0.274844	1.30554		0.000130297	2.77577e-05	3.93871e-05	0.000184521		7.542
ATACA	0.88683	0.12595	0.353383	0.388468		0.000586338	8.32732e-05	0.00055142	0.000395403		7.82105
ATACC	0.57639	0.654883	0.510165	0.743631		0.000293169	0.000333093	0.000354484	0.000369043		7.85625
ATACT	0.658502	0.597335	0.543704	0.917555		0.000336602	0.000305335	0.000590807	0.000685365		7.85965
ATATG	1.31323	0.434455	0.485272	1.61531		0.00092294	0.000305335	0.000669581	0.00137073		7.6757
ATATA	1.50395	0.617898	0.711213	1.53303		0.000608055	0.00024982	0.00133916	0.00147617		7.93695
ATATC	0.772886	0.303971	1.05411	0.585418		0.000423467	0.000166546	0.00102407	0.000369043		7.89115
ATATT	0.854843	0.306712	0.776405	0.925799		0.000618913	0.000222062	0.00181181	0.00126529		7.8909
ATCGG	3.41149	5.24812	7.78459	3.00216		0.00122697	0.00188753	0.000630194	0.000553564		7.05635
ATCGA	1.81812	6.31188	4.43193	4.48919		0.000879507	0.00305335	0.000512033	0.000817166		7.09975
ATCGC	3.07245	4.83349	4.07567	4.2083		0.00112924	0.00177649	0.000630194	0.000922606		7.09285
ATCGT	2.8531	5.06719	3.80416	4.64077		0.00103152	0.00183201	0.00055142	0.000922606		7.14815
ATCAG	0.733131	0.374836	0.490046	0.603556		0.00092294	0.000471881	0.000512033	0.000632644		7.49445
ATCAA	0.755547	0.621626	0.357409	0.733267		0.000944656	0.000777216	0.000433258	0.000711725		7.53705
ATCAC	0.687539	0.506435	0.257445	0.494851		0.000640629	0.000471881	0.00027571	0.000448123		7.6788
ATCAT	0.978455	0.81565	0.424825	1.08662		0.000998947	0.000832732	0.00055142	0.00108077		7.7122
ATCCG	0.671141	0.762536	0.997112	0.216252		0.000293169	0.000333093	0.000118161	5.27204e-05		7.52985
ATCCA	0.766073	0.464361	0.657455	0.503257		0.00105324	0.000638428	0.000708968	0.000553564		7.81085
ATCCC	1.0318	0.545732	1.01394	0.859201		0.000944656	0.000499639	0.000945291	0.000790806		7.7993
ATCCT	0.753375	0.61984	0.518713	0.859835		0.000944656	0.000777216	0.000590807	0.000948967		7.77605
ATCTG	1.21993	0.410984	0.969044	1.1903		0.0014007	0.000471881	0.00118161	0.00147617		7.6635
ATCTA	1.12549	0.292597	0.904205	1.65202		0.000640629	0.000166546	0.000905904	0.00105441		7.92715
ATCTC	1.11291	0.239584	0.858354	0.808046		0.00103152	0.000222062	0.00110284	0.000869886		8.13855
ATCTT	1.05236	0.305081	1.35079	0.830628		0.00105324	0.000305335	0.00200874	0.00105441		8.09835
ATTGG	0.444544	0.654311	0.525689	0.426917		0.000358318	0.000527397	0.000433258	0.000316322		7.2523
ATTGA	0.314788	1.30421	0.379602	0.771582		0.000314885	0.00130461	0.000433258	0.000659005		7.3596
ATTGC	0.48622	0.564989	0.474167	0.606757		0.000358318	0.000416366	0.000433258	0.000448123		7.354
ATTGT	0.693644	0.967219	0.329725	0.695406		0.000477757	0.000666186	0.000433258	0.000659005		7.4091
ATTAG	0.856219	0.787983	0.273476	1.15419		0.000271453	0.00024982	0.000315097	0.000764445		7.65525
ATTAA	0.744569	0.475854	0.287465	0.86223		0.000434325	0.000277577	0.00055142	0.00100169		7.71295
ATTAC	0.454475	0.484093	0.308799	0.551489		0.000260595	0.000277577	0.000354484	0.000395403		7.9054
ATTAT	0.646402	0.550821	0.370773	0.742187		0.000423467	0.00036085	0.000708968	0.000790806		7.9376
ATTCG	0.388754	0.331271	0.660447	0.302241		9.77231e-05	8.32732e-05	7.87743e-05	5.27204e-05		7.5687
ATTCA	0.440923	0.274921	0.270741	0.306274		0.000445183	0.000277577	0.000433258	0.000369043		7.85055
ATTCC	0.421146	0.163124	0.430756	0.36779		0.000358318	0.000138789	0.000472646	0.000369043		8.0037
ATTCT	0.538119	0.269149	0.43603	0.190888		0.000499473	0.00024982	0.00082713	0.000263602		7.99365
ATTTG	1.21009	0.272953	0.388522	0.981166		0.00110753	0.00024982	0.000708968	0.00131801		7.7017
ATTTA	1.08116	0.267472	0.676862	1.1341		0.000673203	0.000166546	0.00161487	0.00160797		7.96575
ATTTC	0.670258	0.158653	0.524119	0.304404		0.000586338	0.000138789	0.00102407	0.000448123		8.2088
ATTTT	0.692332	0.0829631	0.462719	0.687378		0.000694919	8.32732e-05	0.00196936	0.00179249		7.9434
CGGGG	1.44141	1.59259	3.77808	1.42579		0.00128126	0.00141564	0.000905904	0.00115985		6.73105
CGGGA	0.41735	1.73755	1.3029	0.616617		0.000380034	0.00158219	0.000315097	0.000369043		6.7351
CGGGC	0.948326	1.21215	3.10754	1.23947		0.000868649	0.00111031	0.000708968	0.000896246		6.73415
CGGGT	1.01209	4.64193	1.51843	0.492757		0.000369176	0.00169322	0.00027571	0.000184521		6.7454
CGGAG	0.447157	0.439659	1.95267	1.06991		0.000423467	0.000416366	0.000433258	0.000685365		7.0163
CGGAA	0.223153	1.2287	1.18282	0.511952		0.000141156	0.000777216	0.000157549	0.000184521		7.01825
CGGAC	0.530968	0.542947	0.511297	0.796006		0.000271453	0.000277577	3.93871e-05	0.000237242		7.01655
CGGAT	0.195451	1.49895	0.668711	0.638068		7.60068e-05	0.000582912	7.87743e-05	0.000158161		7.023
CGGCG	0.592426	0.588965	5.64123	1.20795		0.000390892	0.000388608	0.00027571	0.000606284		7.01765
CGGCA	0.763885	0.958646	1.40769	0.692965		0.000597196	0.000749459	0.000196936	0.000316322		7.02175
CGGCC	0.902434	0.544345	2.7606	1.41742		0.000966372	0.000582912	0.000630194	0.00110713		7.0205
CGGCT	0.70727	1.15059	2.28195	1.28746		0.000597196	0.000971521	0.000512033	0.000764445		7.0237
CGGTG	0.91305	0.807967	1.34381	0.551374		0.000564622	0.000499639	0.00027571	0.000263602		7.04175
CGGTA	0.472818	2.41743	0.957289	1.42437		6.51487e-05	0.000333093	7.87743e-05	0.000210881		7.0472
CGGTC	0.956648	1.1775	1.9047	0.746531		0.000293169	0.00036085	0.000157549	0.000210881		7.0477
CGGTT	0.550101	2.81256	3.6439	0.587744		0.000130297	0.000666186	0.000393871	0.000131801		7.0491
CGAGG	0.471239	0.224126	0.81609	0.857038		0.000466899	0.000222062	0.000196936	0.000500844		7.1778
CGAGA	0.249755	0.319238	0.8315	0.319886		0.000195446	0.00024982	0.000236323	0.000131801		7.26735
CGAGC	0.393373	0.362023	1.12372	0.543522		0.000271453	0.00024982	0.000118161	0.000210881		7.26575
CGAGT	0.320473	0.585184	0.521235	0.756918		0.000152014	0.000277577	7.87743e-05	0.000210881		7.2728
CGAAG	0.0824665	0.210818	0.293306	0.373152		4.34325e-05	0.000111031	3.93871e-05	0.000131801		7.12615
CGAAA	0.201645	0.368204	0.47013	0.112146		7.60068e-05	0.000138789	7.87743e-05	2.63602e-05		7.11055
CGAAC	0.182534	0.583289	0.36319	0.285302		4.34325e-05	0.000138789	3.93871e-05	5.27204e-05		7.1091
CGAAT	0.204437	0.731674	0.982556	0.457291		5.42906e-05	0.000194304	0.000118161	7.90806e-05		7.1153
CGACG	0.411478	0.300544	1.91934	0.861153		0.000152014	0.000111031	3.93871e-05	0.000131801		7.0701
CGACA	0.372328	0.300575	0.604323	0.207279		0.000206304	0.000166546	7.87743e-05	5.27204e-05		7.11555
CGACC	0.610113	0.33422	1.96938	0.812337		0.000304027	0.000166546	0.000157549	0.000210881		7.1146
CGACT	0.694367	0.394462	3.05982	0.896418		0.000293169	0.000166546	0.00027571	0.000210881		7.1175
CGATG	0.411706	0.116943	1.33154	0.519131		0.000195446	5.55155e-05	0.000157549	0.000158161		7.21145
CGATA	0.295749	0.378027	0.89638	0.725793		4.34325e-05	5.55155e-05	7.87743e-05	7.90806e-05		7.1382
CGATC	0.458726	0.260597	0.575983	0.684802		9.77231e-05	5.55155e-05	7.87743e-05	0.000131801		7.139
CGATT	0.303346	0.646229	0.791968	0.735011		6.51487e-05	0.000138789	0.000118161	0.000131801		7.1401
CGCGG	2.43746	2.49245	17.3391	2.75124		0.00119439	0.00122134	0.00114223	0.00131801		7.06075
CGCGA	0.917593	6.89923	7.73435	3.8748		0.000184588	0.00138789	0.00027571	0.000632644		7.209
CGCGC	2.14546	2.41325	5.81785	2.16863		0.000814359	0.000916005	0.000433258	0.000817166		7.2078
CGCGT	1.22031	7.4276	10.1038	2.23077		0.00022802	0.00138789	0.000315097	0.000369043		7.21365
CGCAG	0.589284	0.573885	1.64636	0.943243		0.000456041	0.000444124	0.00027571	0.000579924		7.1022
CGCAA	0.375914	1.84805	0.354327	1.53011		0.000141156	0.000693943	3.93871e-05	0.000316322		7.11715
CGCAC	0.688212	0.985235	1.1424	1.45106		0.000271453	0.000388608	0.000157549	0.000474483		7.116
CGCAT	0.506239	2.103	0.336741	0.752451		0.00017373	0.000721701	3.93871e-05	0.000158161		7.12125
CGCCG	0.813124	0.707634	2.44501	1.59191		0.000510331	0.000444124	0.000118161	0.000790806		7.05015
CGCCA	0.543562	0.549362	1.01781	0.417838		0.000466899	0.000471881	0.000236323	0.000210881		7.1237
CGCCC	1.16845	0.637679	1.951	1.10145		0.000966372	0.000527397	0.000512033	0.000790806		7.1232
CGCCT	0.850965	0.985733	1.11926	0.696076		0.000694919	0.000804974	0.000393871	0.000421763		7.12535
CGCTG	0.464479	0.686052	0.677472	0.636647		0.000488615	0.000721701	0.000118161	0.000421763		7.18675
CGCTA	0.479587	0.445825	1.45861	1.51588		0.000119439	0.000111031	0.000118161	0.000210881		7.1312
CGCTC	0.702935	0.816812	1.8508	0.618257		0.000358318	0.000416366	0.00027571	0.000289962		7.13235
CGCTT	0.314612	0.737252	0.455918	0.967404		0.000130297	0.000305335	7.87743e-05	0.000316322		7.1327
CGTGG	0.568385	0.284906	0.931225	0.570219		0.000553764	0.000277577	0.000236323	0.000342682		7.24965
CGTGA	0.423257	0.284741	0.43713	0.506119		0.000206304	0.000138789	0.000118161	0.000184521		7.38445
CGTGC	0.375299	0.274119	1.05137	0.542589		0.00022802	0.000166546	0.000196936	0.000210881		7.38355
CGTGT	0.624478	0.650392	1.28453	0.364492		0.000293169	0.000305335	0.00027571	0.000131801		7.38845
CGTAG	0.937377	1.08923	0.7684	1.00126		0.000119439	0.000138789	7.87743e-05	0.000184521		7.1953
CGTAA	0.857598	0.974385	0.303793	0.368939		9.77231e-05	0.000111031	3.93871e-05	5.27204e-05		7.2158
CGTAC	0.56946	0.323504	1.09271	0.851242		9.77231e-05	5.55155e-05	7.87743e-05	0.000105441		7.215
CGTAT	0.359772	0.551833	0.270359	0.379175		5.42906e-05	8.32732e-05	3.93871e-05	5.27204e-05		7.2194
CGTCG	0.576431	0.133963	1.87958	1.17647		0.000119439	2.77577e-05	3.93871e-05	0.000184521		7.1415
CGTCA	0.665314	0.175946	0.935567	0.559061		0.000314885	8.32732e-05	0.000118161	0.000158161		7.23035
CGTCC	0.456905	0.292009	1.39843	0.519814		0.000217162	0.000138789	0.000157549	0.000210881		7.23005
CGTCT	0.457727	0.52006	0.499891	0.27319		0.000195446	0.000222062	0.000118161	0.000105441		7.23145
CGTTG	1.56382	0.484575	0.31564	1.07484		0.000358318	0.000111031	3.93871e-05	0.000263602		7.2752
CGTTA	0.779568	0.221432	0.996916	0.199307		9.77231e-05	2.77577e-05	0.000118161	2.63602e-05		7.22955
CGTTC	0.319036	0.407792	0.972162	0.714988		8.68649e-05	0.000111031	0.000118161	0.000184521		7.231
CGTTT	0.293213	0.74957	0.879065	0.34605		7.60068e-05	0.000194304	0.000196936	0.000105441		7.23045
CAGGG	1.86766	1.40218	1.0002	0.922736		0.00292083	0.00219286	0.00118161	0.00179249		6.8374
CAGGA	0.485332	1.22963	0.280263	0.62381		0.00121611	0.00308111	0.000472646	0.00131801		6.97225
CAGGC	1.2091	1.0566	0.823584	0.991636		0.00212819	0.00185977	0.001221	0.00184521		6.97215
CAGGT	1.45361	1.82502	1.17636	1.28085		0.00183502	0.00230389	0.00133916	0.00173977		6.98625
CAGAG	0.785194	0.340415	0.912169	0.751261		0.00185674	0.000804974	0.0015361	0.00155525		7.1789
CAGAA	0.429188	0.4128	0.422223	0.545751		0.00109667	0.00105479	0.000787743	0.00105441		7.0598
CAGAC	0.586471	0.506243	0.917063	1.32449		0.000836075	0.000721701	0.000787743	0.00147617		7.06055
CAGAT	0.524149	0.41873	0.713854	0.837789		0.000868649	0.000693943	0.000866517	0.00102805		7.07325
CAGCG	0.774292	0.275613	2.26207	0.543851		0.000857791	0.000305335	0.000393871	0.000369043		7.1146
CAGCA	0.760085	0.421983	0.677593	0.59471		0.00214991	0.00119358	0.000984678	0.00121257		7.055
CAGCC	0.728579	0.251129	0.939802	0.720571		0.00193274	0.000666186	0.00141794	0.00155525		7.05675
CAGCT	0.831808	0.674515	0.695695	0.775053		0.00201961	0.00163771	0.000984678	0.00155525		7.062
CAGTG	0.859728	0.569803	0.859958	0.886286		0.00175901	0.00116582	0.00133916	0.00150253		7.01875
CAGTA	0.70525	0.852282	0.39912	0.702773		0.000597196	0.000721701	0.000393871	0.000606284		7.1575
CAGTC	0.994943	0.476902	1.12045	0.795894		0.00104238	0.000499639	0.000905904	0.000817166		7.16305
CAGTT	0.962277	0.764262	1.21224	1.22616		0.00111839	0.000888247	0.00149671	0.00147617		7.16425
CAAGG	1.2222	0.502422	0.598643	0.597449		0.00216077	0.000888247	0.000630194	0.000764445		7.12465
CAAGA	0.564744	0.582784	0.797371	0.592031		0.00118353	0.00122134	0.00110284	0.000817166		7.1676
CAAGC	0.655016	0.393996	0.716573	0.875542		0.00092294	0.000555155	0.000590807	0.000843526		7.1612
CAAGT	1.1996	0.660511	1.15317	0.774295		0.00141156	0.000777216	0.00126039	0.000790806		7.21535
CAAAG	0.555382	0.346691	0.521157	0.551999		0.000933798	0.000582912	0.000866517	0.000869886		7.20695
CAAAA	0.493869	0.414562	0.245705	0.486687		0.000727494	0.00061067	0.000669581	0.000922606		7.1754
CAAAC	0.674585	0.267597	0.449678	0.62507		0.000629771	0.00024982	0.000512033	0.000632644		7.37985
CAAAT	0.800068	0.518142	0.476022	0.733053		0.000814359	0.000527397	0.000866517	0.000975327		7.39215
CAACG	1.41315	0.457932	0.31719	0.537233		0.000770926	0.00024982	3.93871e-05	0.000131801		7.16305
CAACA	1.11051	0.37495	0.477671	0.449209		0.00172644	0.000582912	0.000630194	0.000527204		7.2604
CAACC	1.27608	0.416968	1.38846	1.29383		0.00144413	0.000471881	0.00102407	0.00100169		7.2597
CAACT	1.2966	0.704685	0.949063	0.93192		0.00137898	0.000749459	0.000866517	0.000843526		7.26415
CAATG	3.84467	1.01349	2.06407	2.33397		0.00452783	0.00119358	0.00212691	0.00224062		7.4784
CAATA	1.97389	0.841008	0.678843	1.28516		0.00104238	0.000444124	0.000787743	0.00100169		7.46665
CAATC	1.88412	0.837665	1.19977	1.503		0.000998947	0.000444124	0.000866517	0.000948967		7.46875
CAATT	2.14366	1.61178	0.973309	1.7904		0.00129212	0.000971521	0.001221	0.00158161		7.4707
CACGG	4.479	3.15734	6.2838	4.20116		0.00326829	0.00230389	0.00129978	0.00213518		7.01085
CACGA	3.15454	7.04832	4.57299	4.78166		0.00137898	0.00308111	0.00082713	0.00150253		7.05415
CACGC	4.04274	2.60742	4.16643	4.44348		0.00236707	0.00152668	0.00118161	0.00200337		7.04725
CACGT	6.01765	5.70252	5.53285	4.66143		0.00251908	0.00238716	0.00137855	0.00189793		7.10245
CACAG	0.872938	0.415823	1.68531	0.915911		0.00174816	0.000832732	0.00248139	0.00173977		7.4577
CACAA	1.21623	1.31744	0.531363	1.09191		0.00128126	0.00138789	0.000669581	0.00123893		7.60875
CACAC	0.974665	0.850088	0.626794	0.803868		0.00092294	0.000804974	0.000708968	0.000922606		7.77405
CACAT	1.26554	1.04669	0.363551	0.68354		0.00110753	0.000916005	0.000512033	0.000817166		7.7798
CACCG	0.781088	0.550835	1.53594	1.04852		0.000629771	0.000444124	0.000315097	0.000500844		7.34535
CACCA	1.07952	0.601123	0.597425	0.643407		0.00219334	0.00122134	0.000787743	0.000975327		7.6245
CACCC	1.13717	0.64205	1.69302	1.64538		0.00176987	0.000999278	0.0015361	0.00208245		7.72195
CACCT	1.26621	0.893532	1.14037	0.938492		0.00208476	0.00147116	0.00141794	0.00134437		7.7249
CACTG	0.999394	0.489972	1.01653	0.760405		0.00158529	0.000777216	0.00157549	0.00129165		7.4798
CACTA	1.22396	0.988087	0.714541	1.02084		0.000618913	0.000499639	0.00055142	0.000606284		7.7416
CACTC	0.958384	0.430408	0.714464	0.920162		0.000803501	0.00036085	0.000708968	0.000948967		7.72725
CACTT	0.93273	0.515553	0.68357	0.942023		0.000803501	0.000444124	0.000984678	0.00115985		7.72835
CATGG	1.42605	0.69889	0.501247	0.762671		0.00209562	0.00102704	0.000590807	0.000975327		7.2102
CATGA	0.980847	1.21984	0.512923	0.65244		0.00120525	0.00149892	0.000630194	0.000711725		7.30665
CATGC	1.10289	1.06448	0.59427	0.681326		0.0010641	0.00102704	0.000590807	0.000632644		7.301
CATGT	1.83298	1.07647	0.776344	1.08876		0.001607	0.000943763	0.00106345	0.00121257		7.356
CATAG	3.03888	1.81509	1.31495	1.54662		0.00116182	0.000693943	0.00110284	0.00102805		7.6125
CATAA	1.8393	1.76325	0.478532	1.51978		0.000781784	0.000749459	0.000590807	0.00123893		7.66315
CATAC	1.42359	0.627459	0.828451	0.715652		0.000629771	0.000277577	0.000590807	0.000395403		7.91265
CATAT	1.66318	0.883483	0.947596	1.26355		0.000836075	0.000444124	0.00129978	0.00105441		7.9177
CATCG	0.945655	0.37773	0.668914	0.522881		0.000694919	0.000277577	7.87743e-05	0.000158161		7.4149
CATCA	0.998099	0.633924	0.346023	0.5903		0.00174816	0.00111031	0.000393871	0.000738085		7.6949
CATCC	1.03233	0.344975	0.642483	0.609936		0.00166129	0.000555155	0.00055142	0.000711725		7.7844
CATCT	1.17255	0.545002	0.532452	0.609191		0.00167215	0.000777216	0.000748356	0.000896246		7.7867
CATTG	3.95483	1.05105	1.63201	2.55968		0.00438668	0.00116582	0.00169365	0.00247786		7.54675
CATTA	2.20285	0.839765	0.635496	1.19679		0.00123783	0.000471881	0.000787743	0.00100169		7.80895
CATTC	1.44568	0.532721	0.689761	1.18875		0.00120525	0.000444124	0.00082713	0.00126529		7.7821
CATTT	1.45339	1.04033	0.701562	0.81974		0.00135726	0.000971521	0.00177242	0.00150253		7.7825
CCGGG	5.97536	4.87787	13.1978	6.21521		0.00646058	0.00527397	0.00417504	0.00558836		6.74685
CCGGA	3.17125	7.56653	16.0227	4.92451		0.00244308	0.00582912	0.00189058	0.00234606		6.85255
CCGGC	4.83252	3.37431	23.2991	5.06456		0.00481015	0.00335869	0.00480523	0.00376951		6.8525
CCGGT	5.89035	10.2816	22.3856	5.04169		0.00201961	0.00352523	0.00204813	0.00150253		6.86665
CCGAG	3.93829	1.09202	8.74854	3.61629		0.00410437	0.00113807	0.00256016	0.00229334		7.11395
CCGAA	3.95083	3.5572	10.2259	3.53088		0.00172644	0.00155443	0.001221	0.000975327		6.94095
CCGAC	3.16486	2.03422	21.6544	4.80929		0.00190017	0.00122134	0.0018512	0.00139709		6.9417
CCGAT	3.5822	4.22656	10.2197	5.36103		0.000988089	0.00116582	0.00082713	0.00100169		6.9545
CCGCG	2.80454	1.94063	11.3479	1.84765		0.00144413	0.000999278	0.000748356	0.000896246		7.04955
CCGCA	5.08574	3.04284	22.4187	4.40722		0.00357232	0.00213735	0.00330852	0.00210881		6.93515
CCGCC	3.34709	2.80998	14.0623	3.60834		0.00367004	0.00308111	0.00401749	0.00318958		6.9369
CCGCT	3.83328	3.3318	29.0131	4.49163		0.00271453	0.00235941	0.00385994	0.00234606		6.9422
CCGTG	5.27623	2.15674	12.8475	4.91297		0.0042781	0.00174874	0.00263894	0.00255694		7.2341
CCGTA	4.74087	6.7331	11.8029	7.49872		0.000781784	0.00111031	0.00114223	0.00115985		7.03945
CCGTC	5.54104	4.10043	19.2107	5.49048		0.00247565	0.00183201	0.00354484	0.00210881		7.0451
CCGTT	5.09295	4.94264	16.3971	8.75438		0.00117268	0.00113807	0.00200874	0.00208245		7.0463
CCAGG	0.825567	0.722611	1.16995	0.60088		0.00199789	0.00174874	0.00196936	0.00147617		7.07565
CCAGA	0.391159	0.756068	0.609507	0.754103		0.000890366	0.00172098	0.000748356	0.00126529		7.11855
CCAGC	0.569091	0.404119	0.957522	0.778931		0.00156357	0.00111031	0.00149671	0.00171341		7.112
CCAGT	0.689926	0.656707	1.06556	1.00424		0.00102066	0.000971521	0.00106345	0.00123893		7.1662
CCAAG	0.317839	0.230215	0.581746	0.382272		0.000651487	0.000471881	0.000669581	0.000553564		7.3668
CCAAA	0.288984	0.447144	0.354251	0.540885		0.000412608	0.000638428	0.000590807	0.000790806		7.31265
CCAAC	0.589109	0.314687	0.44661	0.447336		0.000727494	0.000388608	0.000354484	0.000395403		7.32505
CCAAT	0.552573	0.594779	0.721287	0.71563		0.000412608	0.000444124	0.000590807	0.000527204		7.51195
CCACG	0.477732	0.139574	2.78889	0.539215		0.000380034	0.000111031	0.000708968	0.000316322		7.32905
CCACA	0.637547	0.319245	0.929684	0.547255		0.00105324	0.000527397	0.00118161	0.000843526		7.60585
CCACC	0.628879	0.592992	1.45737	0.805409		0.00132469	0.0012491	0.00177242	0.00131801		7.5469
CCACT	0.809772	0.698059	1.12276	0.71386		0.000933798	0.000804974	0.00133916	0.000922606		7.55015
CCATG	1.31937	0.419224	1.13893	0.906933		0.00192189	0.00061067	0.00133916	0.00115985		7.49105
CCATA	1.35136	0.595625	0.961732	1.4322		0.000629771	0.000277577	0.000787743	0.000922606		7.75005
CCATC	0.736636	0.501018	1.07345	1.03026		0.00118353	0.000804974	0.00110284	0.00126529		7.6115
CCATT	0.999523	0.831205	1.36407	1.02741		0.000901224	0.000749459	0.00181181	0.00113349		7.61095
CCCGG	5.23498	4.54604	14.612	4.9708		0.00568965	0.00494088	0.00460829	0.00448123		6.9676
CCCGA	3.65863	9.97098	6.7971	4.95073		0.00246479	0.00671737	0.00118161	0.0021879		7.011
CCCGC	5.62271	3.84789	18.4194	5.06239		0.00490787	0.00335869	0.00409626	0.00398039		7.004
CCCGT	4.18623	6.77995	12.5054	5.07063		0.00174816	0.00283129	0.00220568	0.00187157		7.05915
CCCAG	1.31313	0.466518	1.36215	0.918342		0.00359404	0.00127686	0.00259955	0.0023197		7.42875
CCCAA	1.16683	1.27545	0.714178	0.664873		0.00157443	0.00172098	0.000866517	0.000817166		7.56935
CCCAC	1.34882	0.781068	1.80663	1.16714		0.00196532	0.00113807	0.0018512	0.00168705		7.58745
CCCAT	1.01955	1.13683	0.392216	0.812823		0.00102066	0.00113807	0.000393871	0.000843526		7.6209
CCCCG	1.49738	0.984321	4.35326	1.59391		0.00152014	0.000999278	0.00102407	0.00129165		7.2254
CCCCA	1.62932	1.00019	3.29701	1.16849		0.00330087	0.00202631	0.0039781	0.00213518		7.504
CCCCC	2.82295	2.52695	7.24086	3.28424		0.00344202	0.00308111	0.00385994	0.00332138		7.3538
CCCCT	1.73085	1.84054	3.73986	1.97418		0.00258423	0.00274802	0.00330852	0.00276782		7.45975
CCCTG	1.46984	0.727259	1.99142	1.13919		0.00370262	0.00183201	0.00236323	0.00221426		7.46255
CCCTA	1.07687	1.33057	1.86482	1.31753		0.000651487	0.000804974	0.00118161	0.000764445		7.72385
CCCTC	1.39841	1.1126	3.13353	1.62122		0.00212819	0.00169322	0.00303281	0.00247786		7.90165
CCCTT	1.12634	1.25799	1.58263	1.80989		0.00111839	0.0012491	0.00165426	0.00216154		7.86205
CCTGG	0.786104	0.675716	0.910798	0.611032		0.00248651	0.00213735	0.0015361	0.00150253		7.18235
CCTGA	0.536479	1.26711	0.728408	0.600667		0.000998947	0.00235941	0.000945291	0.000896246		7.26845
CCTGC	0.563126	0.424062	1.10506	0.712592		0.0014007	0.00105479	0.00126039	0.00134437		7.26275
CCTGT	0.70363	0.646157	0.774177	0.687146		0.00111839	0.00102704	0.00106345	0.00100169		7.3177
CCTAG	1.55852	0.559188	0.270817	0.786872		0.000618913	0.000222062	0.000196936	0.000500844		7.58835
CCTAA	1.2776	1.19337	0.312481	0.793905		0.000564622	0.000527397	0.00027571	0.000500844		7.63615
CCTAC	0.570938	0.372042	0.538675	0.630533		0.000553764	0.00036085	0.000315097	0.000369043		7.8125
CCTAT	0.48926	0.446695	0.518717	0.445438		0.000304027	0.000277577	0.000393871	0.000237242		7.8448
CCTCG	0.678596	0.247824	1.30059	0.947191		0.000456041	0.000166546	0.000315097	0.000553564		7.7073
CCTCA	0.505098	0.420739	0.620731	0.33844		0.000966372	0.000804974	0.000905904	0.000553564		7.98675
CCTCC	0.613871	0.570655	1.17711	0.465943		0.00119439	0.00111031	0.00189058	0.00100169		8.2866
CCTCT	0.612278	0.442348	0.948166	0.5009		0.000998947	0.000721701	0.00129978	0.000869886		8.2735
CCTTG	1.61553	0.784165	1.40778	1.10943		0.00171558	0.000832732	0.00149671	0.00142345		7.80015
CCTTA	0.960407	0.783571	0.79691	1.01563		0.000510331	0.000416366	0.000669581	0.000685365		8.0618
CCTTC	0.662899	0.468043	0.841846	0.420513		0.0011401	0.000804974	0.000984678	0.000659005		8.2062
CCTTT	0.908436	0.600152	0.86083	0.713319		0.000966372	0.000638428	0.00137855	0.00105441		7.979
CTGGG	1.02359	0.779979	0.889328	1.05208		0.00225849	0.00172098	0.00169365	0.00266238		7.0818
CTGGA	0.244263	1.11695	0.724479	0.552801		0.000770926	0.00352523	0.00102407	0.00113349		7.06535
CTGGC	0.546015	0.896407	1.26754	0.894157		0.00118353	0.00194304	0.00145732	0.00155525		6.9353
CTGGT	0.533472	1.39919	1.45857	0.914856		0.000836075	0.00219286	0.00149671	0.00121257		7.0796
CTGAG	0.506857	0.600461	0.717723	0.554702		0.000890366	0.00105479	0.00118161	0.00105441		7.25955
CTGAA	0.255217	0.884414	0.664314	0.487384		0.000488615	0.00169322	0.00102407	0.000790806		7.1969
CTGAC	0.433462	1.08502	0.793202	0.928106		0.00052119	0.00130461	0.000708968	0.000975327		7.1979
CTGAT	0.629638	1.34923	0.867448	0.99991		0.000738352	0.00158219	0.000905904	0.00105441		7.2106
CTGCG	0.570223	0.770117	2.07175	1.14163		0.00057548	0.000777216	0.000354484	0.000711725		7.1952
CTGCA	0.7457	0.75311	1.14721	0.63908		0.00175901	0.00177649	0.00173303	0.00126529		7.19385
CTGCC	0.773578	0.773835	1.89843	1.03023		0.00174816	0.00174874	0.00252078	0.00205609		7.1958
CTGCT	0.71878	1.10965	1.71853	1.12206		0.00167215	0.00258147	0.00220568	0.0021879		7.201
CTGTG	0.865721	0.707155	1.6421	1.02079		0.00183502	0.00149892	0.002442	0.00195065		7.3797
CTGTA	0.98469	1.65313	0.965331	1.28964		0.000727494	0.00122134	0.00129978	0.00142345		7.29775
CTGTC	0.729999	1.20994	3.28276	1.34539		0.000988089	0.00163771	0.00370239	0.00179249		7.30355
CTGTT	0.836993	1.27298	1.80224	1.56643		0.000857791	0.00130461	0.00259955	0.00213518		7.30465
CTAGG	1.26109	1.77868	0.751762	0.906797		0.000314885	0.000444124	0.00055142	0.000579924		7.1665
CTAGA	0.347721	1.5556	0.519982	0.892493		0.00017373	0.000777216	0.000472646	0.000606284		7.20965
CTAGC	0.414867	1.41409	0.794574	1.23323		0.000130297	0.000444124	0.000433258	0.000579924		7.20335
CTAGT	0.815456	2.38244	1.09011	1.23182		0.00022802	0.000666186	0.000708968	0.000579924		7.2576
CTAAG	0.335931	1.05695	0.380331	0.81065		0.000141156	0.000444124	0.000315097	0.000527204		7.3378
CTAAA	0.536909	0.869285	0.261187	0.651134		0.000325744	0.000527397	0.000393871	0.000632644		7.52635
CTAAC	0.698078	0.793142	0.748136	0.759144		0.000195446	0.000222062	0.000472646	0.000342682		7.353
CTAAT	0.776967	1.2223	0.543842	0.751292		0.000282311	0.000444124	0.000630194	0.000500844		7.3794
CTACG	0.850655	0.686721	0.788957	0.834248		0.000412608	0.000333093	7.87743e-05	0.000158161		7.4571
CTACA	0.885638	0.478933	0.556031	0.689046		0.00112924	0.00061067	0.00055142	0.000579924		7.73615
CTACC	0.980588	0.316949	1.48056	0.816448		0.000944656	0.000305335	0.000905904	0.000500844		7.77135
CTACT	1.22561	0.817348	1.10252	1.39331		0.000998947	0.000666186	0.00118161	0.00108077		7.77475
CTATG	2.07802	0.514088	1.50991	2.19536		0.00201961	0.000499639	0.00126039	0.00144981		7.61805
CTATA	2.33329	0.78111	1.30038	2.42103		0.000912082	0.000305335	0.00126039	0.00137073		7.8793
CTATC	1.63799	0.697895	2.40105	1.67809		0.000781784	0.000333093	0.00149671	0.000764445		7.8335
CTATT	1.6459	1.68303	2.1954	2.25529		0.000868649	0.000888247	0.00279649	0.00173977		7.83325
CTCGG	3.372	3.59175	5.43241	3.53289		0.00234535	0.0024982	0.00157549	0.00224062		7.04765
CTCGA	2.37914	8.57348	5.15622	3.06867		0.000901224	0.00324765	0.000905904	0.000896246		7.09105
CTCGC	3.09284	3.92164	9.41376	3.26157		0.00135726	0.00172098	0.00141794	0.00139709		7.08415
CTCGT	4.35745	6.46256	4.29102	3.44917		0.00142241	0.00210959	0.000708968	0.00105441		7.13945
CTCAG	0.452628	0.57855	0.858345	0.826516		0.000912082	0.00116582	0.00141794	0.00158161		7.4852
CTCAA	0.458277	1.30672	0.39308	0.812948		0.000564622	0.00160995	0.00055142	0.000922606		7.5278
CTCAC	0.493088	1.04597	0.972378	0.596706		0.000510331	0.00108255	0.00118161	0.000711725		7.66955
CTCAT	0.443317	1.44238	0.530283	0.584481		0.000477757	0.00155443	0.000669581	0.000659005		7.70295
CTCCG	0.896893	1.12698	2.08791	0.903445		0.000640629	0.000804974	0.000472646	0.000579924		7.73095
CTCCA	0.938818	1.34911	1.58074	0.755079		0.00183502	0.00263698	0.00228445	0.00147617		8.01195
CTCCC	1.01479	1.02649	2.23955	0.973982		0.00150928	0.00152668	0.00326913	0.00184521		8.0004
CTCCT	0.722903	1.49675	1.35203	0.770915		0.00131383	0.00272026	0.00224507	0.00158161		7.97715
CTCTG	0.91792	0.594262	1.42584	0.714936		0.00167215	0.00108255	0.00240262	0.00147617		7.8492
CTCTA	1.07942	1.75601	1.42303	1.88698		0.000716636	0.00116582	0.0015361	0.00152889		8.11285
CTCTC	1.05229	1.24352	2.64449	1.30405		0.00115096	0.00136013	0.00299342	0.00179249		8.32425
CTCTT	0.630419	1.2087	1.88975	1.12858		0.000825217	0.00158219	0.00299342	0.00176613		8.28405
CTTGG	0.30969	0.455823	0.340141	0.473279		0.000358318	0.000527397	0.000393871	0.000685365		7.24365
CTTGA	0.252228	1.25566	0.215488	0.500169		0.000206304	0.00102704	0.00027571	0.000579924		7.35095
CTTGC	0.315589	0.526157	0.31948	0.319619		0.000249737	0.000416366	0.00027571	0.000316322		7.34535
CTTGT	0.374261	0.677707	0.548721	0.681406		0.000260595	0.000471881	0.000590807	0.000738085		7.40045
CTTAG	0.419525	1.23747	0.330719	0.482171		0.000141156	0.000416366	0.00027571	0.000316322		7.64605
CTTAA	0.740198	1.28184	0.553082	0.765905		0.000336602	0.000582912	0.000708968	0.000685365		7.70375
CTTAC	0.423277	0.721379	0.375284	0.369571		0.00022802	0.000388608	0.00027571	0.000210881		7.8962
CTTAT	0.521443	0.71778	0.603168	1.07665		0.000282311	0.000388608	0.000669581	0.000790806		7.9284
CTTCG	0.558687	0.612098	1.1828	0.296209		0.000380034	0.000416366	0.000157549	0.000105441		7.73075
CTTCA	0.611613	0.309756	0.448208	0.354488		0.00115096	0.000582912	0.000630194	0.000606284		8.0126
CTTCC	0.524815	0.248964	0.456834	0.410259		0.00105324	0.000499639	0.000630194	0.000764445		8.16575
CTTCT	0.803267	0.479144	0.796181	0.637692		0.00130297	0.000777216	0.00133916	0.00123893		8.1557
CTTTG	1.67929	0.574948	0.918533	0.836896		0.00243222	0.000832732	0.0015361	0.00131801		7.63615
CTTTA	1.27433	0.651539	0.662454	1.17174		0.000814359	0.000416366	0.00102407	0.00134437		7.9002
CTTTC	0.737744	0.450381	0.674086	0.631406		0.000727494	0.000444124	0.00106345	0.000948967		8.14325
CTTTT	1.20267	0.639254	1.08981	0.83333		0.00109667	0.000582912	0.00291465	0.00166069		7.87785
TGGGG	1.91432	0.898107	2.28857	0.997437		0.00289912	0.00136013	0.0027571	0.00184521		6.98245
TGGGA	0.682991	1.16982	0.545757	0.805259		0.00108581	0.00185977	0.000984678	0.00142345		6.9865
TGGGC	1.53822	0.344939	1.49556	0.840731		0.00247565	0.000555155	0.00157549	0.00126529		6.98555
TGGGT	1.66534	0.92241	1.50375	1.04574		0.00130297	0.000721701	0.00165426	0.00118621		6.9968
TGGAG	0.819794	0.125385	1.52295	0.92385		0.0025408	0.000388608	0.00220568	0.00181885		7.14555
TGGAA	0.751503	0.110835	0.69975	0.764727		0.00169387	0.00024982	0.00114223	0.00131801		7.1475
TGGAC	0.797131	0.127362	1.27277	0.607772		0.00138984	0.000222062	0.00082713	0.000606284		7.1458
TGGAT	0.835808	0.111478	0.803091	0.690095		0.00124868	0.000166546	0.000866517	0.000764445		7.15225
TGGCG	0.921174	0.235489	1.51325	0.525124		0.000651487	0.000166546	0.000354484	0.000263602		7.0169
TGGCA	1.05675	0.335586	0.970723	0.819725		0.00174816	0.000555155	0.001221	0.00121257		7.021
TGGCC	1.03592	0.133748	1.72893	0.761814		0.00214991	0.000277577	0.0018512	0.00118621		7.01975
TGGCT	0.922823	0.160484	0.96843	0.820746		0.00159614	0.000277577	0.00141794	0.00134437		7.02295
TGGTG	1.20737	0.417097	0.919395	1.06674		0.0024105	0.000832732	0.001221	0.00160797		7.17115
TGGTA	1.17033	0.427406	0.801681	0.963796		0.000684061	0.00024982	0.000748356	0.000711725		7.1766
TGGTC	1.21254	0.246881	1.25884	1.38303		0.00122697	0.00024982	0.00102407	0.00134437		7.1771
TGGTT	1.1016	0.530097	1.29802	1.29717		0.00092294	0.000444124	0.0015361	0.00139709		7.1785
TGAGG	0.632041	0.201969	0.405938	0.54917		0.000955514	0.000305335	0.000590807	0.000896246		7.19715
TGAGA	0.446014	0.190032	0.506672	0.575291		0.000586338	0.00024982	0.000905904	0.000843526		7.2867
TGAGC	0.441397	0.0867991	0.471755	0.487959		0.000564622	0.000111031	0.00055142	0.000606284		7.2851
TGAGT	1.02087	0.330813	1.63557	0.666015		0.000770926	0.00024982	0.0018512	0.000659005		7.29215
TGAAG	0.232429	0.0550168	0.447481	0.310176		0.000586338	0.000138789	0.000630194	0.000527204		7.25585
TGAAA	0.406517	0.111916	0.316683	0.37463		0.000705778	0.000194304	0.000748356	0.000685365		7.24025
TGAAC	0.420901	0.0750694	0.410906	0.332724		0.000466899	8.32732e-05	0.000433258	0.000316322		7.2388
TGAAT	0.550502	0.0827827	0.319451	0.570656		0.000553764	8.32732e-05	0.000512033	0.000685365		7.245
TGACG	0.654956	0	0.637042	0.368454		0.000293169	0	7.87743e-05	0.000105441		7.20005
TGACA	0.55727	0.0802595	0.331004	0.38003		0.000770926	0.000111031	0.000393871	0.000448123		7.2455
TGACC	0.646057	0.0428982	0.905144	0.444749		0.000836075	5.55155e-05	0.000708968	0.000421763		7.24455
TGACT	0.595359	0.0281848	0.662348	0.407077		0.000586338	2.77577e-05	0.000708968	0.000421763		7.24745
TGATG	0.825344	0.203177	0.894833	0.705953		0.00146585	0.00036085	0.00102407	0.000896246		7.3413
TGATA	0.858972	0.0861129	0.570159	0.595389		0.000553764	5.55155e-05	0.000630194	0.000448123		7.26805
TGATC	0.653657	0.063057	0.649653	0.517211		0.00057548	5.55155e-05	0.000590807	0.000421763		7.26885
TGATT	0.738122	0.0356026	1.05713	1.1622		0.00057548	2.77577e-05	0.00157549	0.00126529		7.26995
TGCGG	4.57352	2.08403	17.1251	4.28375		0.00359404	0.00163771	0.00252078	0.00205609		7.07885
TGCGA	3.35296	4.93052	10.0067	5.79475		0.00122697	0.00180425	0.00110284	0.00131801		7.2271
TGCGC	4.30711	1.60156	12.5	3.66513		0.00238879	0.000888247	0.00161487	0.00137073		7.2259
TGCGT	3.70508	3.00969	11.5714	6.40152		0.00116182	0.000943763	0.00173303	0.00179249		7.23175
TGCAG	0.947012	0.168121	1.6983	0.598161		0.00234535	0.000416366	0.00256016	0.00118621		7.23335
TGCAA	1.22484	0.388363	0.743291	0.719378		0.0014007	0.000444124	0.000945291	0.000817166		7.2483
TGCAC	1.60609	0.368469	0.626959	0.998818		0.00169387	0.000388608	0.000590807	0.00102805		7.24715
TGCAT	1.6488	0.239879	0.592282	1.00319		0.00133555	0.000194304	0.000708968	0.00105441		7.2524
TGCCG	0.956151	0.207145	2.26227	0.695334		0.000640629	0.000138789	0.000315097	0.000316322		7.1815
TGCCA	0.964799	0.124882	0.938005	0.715932		0.00171558	0.000222062	0.00118161	0.00105441		7.25505
TGCCC	1.28999	0.12996	1.36694	1.10074		0.0022042	0.000222062	0.00137855	0.00158161		7.25455
TGCCT	1.20645	0.186919	1.07636	1.04943		0.00179159	0.000277577	0.00173303	0.00166069		7.2567
TGCTG	0.836926	0.389912	0.807621	0.873254		0.00232364	0.00108255	0.00118161	0.00179249		7.318
TGCTA	0.950348	0.288243	1.08669	1.26286		0.000640629	0.000194304	0.00102407	0.000922606		7.26245
TGCTC	1.04065	0.147796	1.28009	0.767902		0.00136812	0.000194304	0.001221	0.000975327		7.2636
TGCTT	0.952917	0.196003	1.323	1.16254		0.000944656	0.000194304	0.00200874	0.00166069		7.26395
TGTGG	0.63444	0.197447	0.801576	0.439231		0.00124868	0.000388608	0.00102407	0.000685365		7.2679
TGTGA	0.441791	0.271892	0.611919	0.470422		0.000586338	0.00036085	0.000866517	0.000632644		7.4027
TGTGC	0.606381	0.113982	0.730684	0.681789		0.000738352	0.000138789	0.000748356	0.000790806		7.4018
TGTGT	0.653043	0.292884	0.996267	0.607533		0.000618913	0.000277577	0.0015361	0.000817166		7.4067
TGTAG	1.47853	0.404969	0.432144	0.497613		0.000608055	0.000166546	0.000433258	0.000421763		7.32625
TGTAA	1.29728	0.157922	0.248585	0.829495		0.000684061	8.32732e-05	0.000393871	0.000922606		7.34675
TGTAC	0.668695	0.155405	0.318502	0.68211		0.000477757	0.000111031	0.000236323	0.000474483		7.34595
TGTAT	0.959674	0.046289	0.301916	0.541384		0.00057548	2.77577e-05	0.000472646	0.000553564		7.35035
TGTCG	0.678873	0.0826416	0.60484	0.415117		0.00022802	2.77577e-05	7.87743e-05	0.000105441		7.2726
TGTCA	0.650199	0.0215866	0.427212	0.400775		0.000836075	2.77577e-05	0.000512033	0.000474483		7.36145
TGTCC	0.589427	0.11772	1.15462	0.48626		0.000694919	0.000138789	0.000984678	0.000579924		7.36115
TGTCT	0.46127	0.0548462	0.696021	0.572709		0.000466899	5.55155e-05	0.00106345	0.000790806		7.36255
TGTTG	1.52584	0.393091	0.620785	0.713118		0.0014007	0.00036085	0.00082713	0.000843526		7.4062
TGTTA	1.17165	0.213944	0.579832	0.936942		0.000608055	0.000111031	0.000748356	0.000817166		7.36055
TGTTC	0.55886	0.0583132	0.412074	0.42129		0.000532048	5.55155e-05	0.000472646	0.000474483		7.362
TGTTT	0.497852	0.0887937	0.809618	0.456651		0.000466899	8.32732e-05	0.00196936	0.000843526		7.36145
TAGGG	3.54386	9.89579	1.16571	1.5696		0.000705778	0.0019708	0.000748356	0.000922606		6.88255
TAGGA	1.2106	7.36056	0.765376	1.20012		0.00040175	0.00244268	0.000748356	0.000922606		7.0174
TAGGC	2.51233	6.15492	1.40058	1.19343		0.00052119	0.00127686	0.00082713	0.000606284		7.0173
TAGGT	3.19131	11.4216	2.33094	1.67731		0.000488615	0.00174874	0.00177242	0.000896246		7.0314
TAGAG	1.61654	0.99579	1.75572	1.66273		0.000901224	0.000555155	0.00189058	0.00134437		7.2243
TAGAA	0.951855	0.784944	0.599818	1.27976		0.000673203	0.000555155	0.000945291	0.00137073		7.1052
TAGAC	1.28219	1.89766	0.659919	1.43715		0.000412608	0.00061067	0.000393871	0.000659005		7.10595
TAGAT	1.29308	1.61766	0.820897	1.72615		0.000510331	0.000638428	0.00082713	0.00110713		7.11865
TAGCG	2.39882	3.87306	0.478112	1.70169		0.000206304	0.000333093	3.93871e-05	0.000237242		7.16025
TAGCA	1.63955	1.0179	0.626357	0.761126		0.000760068	0.000471881	0.000590807	0.000553564		7.10065
TAGCC	1.29271	0.80781	0.9855	1.06052		0.000488615	0.000305335	0.000669581	0.000606284		7.1024
TAGCT	1.73925	1.19096	0.715261	0.989905		0.000608055	0.000416366	0.000748356	0.000738085		7.10765
TAGTG	1.65502	1.13666	0.859053	1.59886		0.000727494	0.000499639	0.000669581	0.000948967		7.06445
TAGTA	1.85188	1.06518	0.701104	0.91706		0.000434325	0.00024982	0.000669581	0.000500844		7.2032
TAGTC	1.2874	1.31645	0.372116	1.63786		0.000271453	0.000277577	0.000236323	0.000764445		7.20875
TAGTT	1.84957	1.4992	0.884507	1.63554		0.000445183	0.00036085	0.000984678	0.00113349		7.20995
TAAGG	1.1197	2.35354	0.655676	1.0158		0.000488615	0.00102704	0.00055142	0.000685365		7.14275
TAAGA	0.740302	1.94231	0.868639	0.759701		0.000412608	0.00108255	0.00114223	0.000685365		7.1857
TAAGC	0.90272	1.3528	0.49867	0.623684		0.000314885	0.000471881	0.000354484	0.000342682		7.1793
TAAGT	1.62305	2.96369	2.59469	1.69789		0.000456041	0.000832732	0.00283587	0.00118621		7.23345
TAAAG	0.650051	0.293257	0.899604	0.831637		0.000553764	0.00024982	0.00137855	0.000948967		7.46775
TAAAA	0.57459	0.489628	0.165513	0.66089		0.000488615	0.000416366	0.000590807	0.00144981		7.4362
TAAAC	0.957929	0.941867	0.549877	0.645825		0.000423467	0.000416366	0.000630194	0.000527204		7.64065
TAAAT	0.829401	0.598029	0.529866	1.10666		0.000423467	0.000305335	0.00126039	0.00158161		7.65295
TAACG	0.833211	0.798759	0	0.60445		8.68649e-05	8.32732e-05	0	7.90806e-05		7.2381
TAACA	1.16348	0.448954	0.554433	0.610196		0.00057548	0.000222062	0.000708968	0.000527204		7.33545
TAACC	1.03325	0.165087	0.705312	0.824726		0.00034746	5.55155e-05	0.000433258	0.000395403		7.33475
TAACT	0.878131	0.69668	0.659727	1.24926		0.000314885	0.00024982	0.000708968	0.000922606		7.3392
TAATG	1.14242	0.509924	0.761889	1.48842		0.000684061	0.000305335	0.000945291	0.00123893		7.39295
TAATA	1.38879	1.15592	0.610577	1.04947		0.000466899	0.000388608	0.00102407	0.000975327		7.3812
TAATC	1.09263	0.540618	0.50657	1.12615		0.000336602	0.000166546	0.00055142	0.000738085		7.3833
TAATT	1.03847	0.442458	1.01482	1.46949		0.000390892	0.000166546	0.00216629	0.00173977		7.38525
TACGG	2.2617	7.20357	15.5207	4.47373		0.000662345	0.00210959	0.00145732	0.000711725		7.02775
TACGA	0.83893	9.29346	7.15203	6.47836		0.000293169	0.00324765	0.000748356	0.000948967		7.07105
TACGC	2.74653	5.72101	6.76881	6.51035		0.000586338	0.00122134	0.000512033	0.000764445		7.06415
TACGT	2.54831	7.18841	11.6584	7.93177		0.000629771	0.00177649	0.00196936	0.00137073		7.11935
TACAG	0.784048	0.61108	1.26386	1.41274		0.000890366	0.000693943	0.00169365	0.00155525		7.47685
TACAA	0.627077	0.608058	0.700254	0.921572		0.000629771	0.00061067	0.000984678	0.000922606		7.6279
TACAC	0.717943	1.10121	0.566064	0.808471		0.000434325	0.000666186	0.000433258	0.000500844		7.7932
TACAT	0.680737	1.04414	0.602109	1.25141		0.000488615	0.000749459	0.00082713	0.00115985		7.79895
TACCG	0.359457	1.00246	1.46389	1.24136		0.000119439	0.000333093	0.000118161	0.000184521		7.45865
TACCA	0.724383	0.440909	1.02201	0.748966		0.000684061	0.000416366	0.000945291	0.000553564		7.7378
TACCC	1.06544	0.657443	1.34493	1.17941		0.000629771	0.000388608	0.000748356	0.000606284		7.83525
TACCT	0.699341	0.617603	0.829134	1.05496		0.000597196	0.000527397	0.000748356	0.000764445		7.8382
TACTG	0.763544	0.794004	0.803776	1.19769		0.000640629	0.000666186	0.000787743	0.00102805		7.59325
TACTA	0.940103	0.584582	0.61874	1.2933		0.00040175	0.00024982	0.000590807	0.000711725		7.85505
TACTC	0.784778	0.580745	0.356452	1.05139		0.000412608	0.000305335	0.00027571	0.000632644		7.8407
TACTT	0.597964	0.59447	0.75918	1.01064		0.000390892	0.000388608	0.00102407	0.000948967		7.8418
TATGG	0.917264	0.994805	0.808965	0.921323		0.000716636	0.000777216	0.000669581	0.000606284		7.2272
TATGA	0.402368	1.2181	0.680256	1.1717		0.000412608	0.0012491	0.000787743	0.000948967		7.32365
TATGC	0.357282	1.53829	1.13408	0.977854		0.000206304	0.000888247	0.00082713	0.000527204		7.318
TATGT	0.827002	1.65455	1.60593	1.31717		0.000499473	0.000999278	0.00232384	0.00115985		7.373
TATAG	1.4816	1.42034	1.13284	2.11248		0.000434325	0.000416366	0.00110284	0.00118621		7.63175
TATAA	1.2131	0.819181	0.668608	1.42882		0.00057548	0.000388608	0.001221	0.00144981		7.6824
TATAC	0.821833	0.504225	0.334874	1.05013		0.000271453	0.000166546	0.000315097	0.000579924		7.9319
TATAT	0.776456	0.640302	0.790374	1.33269		0.000336602	0.000277577	0.00149671	0.00129165		7.93695
TATCG	0.277578	0.567682	1.3495	0.480917		5.42906e-05	0.000111031	0.000118161	5.27204e-05		7.5269
TATCA	0.873616	0.39181	0.606377	0.764708		0.000618913	0.000277577	0.000669581	0.000579924		7.8069
TATCC	0.616865	0.443519	0.543924	0.609349		0.00034746	0.00024982	0.000393871	0.000342682		7.8964
TATCT	0.5862	0.299713	0.548724	0.598715		0.000325744	0.000166546	0.000708968	0.000500844		7.8987
TATTG	1.41477	0.595156	0.939837	1.39629		0.000857791	0.00036085	0.00110284	0.00110713		7.65905
TATTA	0.953739	0.182861	0.565496	0.852745		0.000434325	8.32732e-05	0.000945291	0.000790806		7.92125
TATTC	0.666327	0.194674	0.462712	0.656205		0.000380034	0.000111031	0.000590807	0.000553564		7.8944
TATTT	0.521878	0.419298	0.48338	0.563098		0.000380034	0.000305335	0.00165426	0.00113349		7.8948
TCGGG	6.44604	4.92821	13.9463	3.87514		0.00348546	0.00266474	0.002442	0.00171341		6.7869
TCGGA	2.60673	9.42131	8.35315	3.57552		0.00125954	0.00455227	0.00082713	0.00102805		6.8926
TCGGC	5.66512	4.15928	9.74152	4.50137		0.003138	0.00230389	0.00192997	0.00189793		6.89255
TCGGT	5.17493	9.27087	18.5633	7.10833		0.00137898	0.00247044	0.00192997	0.00171341		6.9067
TCGAG	4.15059	1.37545	10.3217	4.52791		0.00234535	0.000777216	0.00181181	0.00131801		7.154
TCGAA	3.91051	3.58221	7.02212	5.38343		0.00130297	0.00119358	0.00106345	0.00118621		6.981
TCGAC	3.77494	2.17675	10.0639	3.62099		0.00144413	0.000832732	0.000669581	0.000579924		6.98175
TCGAT	4.42693	3.55044	8.19344	4.31796		0.00110753	0.000888247	0.000945291	0.000790806		6.99455
TCGCG	2.99305	3.02498	12.2574	2.59282		0.000466899	0.000471881	0.000433258	0.000421763		7.0897
TCGCA	4.57958	4.28315	14.3655	6.63555		0.00133555	0.0012491	0.00157549	0.00152889		6.9753
TCGCC	3.98089	2.87166	13.824	4.71158		0.00219334	0.00158219	0.00204813	0.00179249		6.97705
TCGCT	4.05074	4.49922	11.6531	5.49512		0.00157443	0.00174874	0.00232384	0.00187157		6.98235
TCGTG	4.70154	3.09503	7.35362	5.19641		0.00252994	0.00166546	0.00137855	0.00166069		7.2744
TCGTA	6.25599	5.60788	11.2494	6.04298		0.000836075	0.000749459	0.00118161	0.000869886		7.07975
TCGTC	4.83055	3.42197	21.7512	6.10172		0.00180245	0.00127686	0.00224507	0.00152889		7.0854
TCGTT	5.0739	6.20349	18.4584	5.64497		0.000998947	0.00122134	0.00291465	0.00123893		7.0866
TCAGG	0.766593	0.766848	0.514618	0.566394		0.000998947	0.000999278	0.000669581	0.000843526		7.09125
TCAGA	0.296255	1.03724	0.393265	0.565391		0.000499473	0.00174874	0.00055142	0.000817166		7.13415
TCAGC	0.44104	0.518029	0.396159	0.569089		0.000803501	0.000943763	0.000472646	0.000843526		7.1276
TCAGT	0.851033	0.964179	0.799177	0.97958		0.000955514	0.00108255	0.000984678	0.00115985		7.1818
TCAAG	0.423096	0.212775	0.616243	0.427555		0.000662345	0.000333093	0.000787743	0.000500844		7.2844
TCAAA	0.317972	0.44127	0.320163	0.396729		0.000380034	0.000527397	0.000630194	0.000579924		7.23025
TCAAC	0.59197	0.32251	0.395589	0.457523		0.000662345	0.00036085	0.000315097	0.000342682		7.24265
TCAAT	0.831677	0.401151	0.556623	0.685509		0.00057548	0.000277577	0.000630194	0.000579924		7.42955
TCACG	0.359062	0.122388	0.145822	0.653665		0.000162872	5.55155e-05	3.93871e-05	0.000237242		7.3703
TCACA	0.440861	0.409825	0.701239	0.394539		0.000477757	0.000444124	0.000984678	0.000527204		7.6471
TCACC	0.44439	0.353849	1.24182	0.646528		0.000662345	0.000527397	0.00126039	0.000738085		7.58815
TCACT	0.769355	0.514389	0.911156	0.74813		0.000705778	0.000471881	0.00137855	0.000948967		7.5914
TCATG	1.17798	0.394938	0.896243	1.01226		0.00132469	0.000444124	0.00110284	0.00110713		7.53225
TCATA	1.13252	0.984356	1.12677	1.08026		0.000542906	0.000471881	0.00129978	0.000869886		7.79125
TCATC	0.868421	0.447738	0.935478	0.778085		0.00129212	0.000666186	0.000945291	0.000896246		7.6527
TCATT	0.906289	0.445546	1.34402	0.771536		0.000846933	0.000416366	0.00248139	0.00105441		7.65215
TCCGG	5.68044	4.70968	13.4076	4.93531		0.00361575	0.00299783	0.00157549	0.00234606		6.98225
TCCGA	2.66155	9.12868	10.1217	4.43792		0.00130297	0.00446899	0.00102407	0.00126529		7.02565
TCCGC	5.42407	3.98335	9.90588	3.50708		0.00298598	0.00219286	0.00165426	0.00160797		7.01865
TCCGT	5.12628	8.41886	7.41589	4.95064		0.00179159	0.00294232	0.00126039	0.00158161		7.0738
TCCAG	0.974882	0.446363	0.947151	0.548164		0.00218248	0.000999278	0.00133916	0.00110713		7.4458
TCCAA	1.0153	1.06482	0.570981	0.854279		0.0012704	0.00133237	0.000669581	0.00105441		7.5864
TCCAC	1.13166	0.525997	0.753879	0.497352		0.00155271	0.000721701	0.000708968	0.000632644		7.6045
TCCAT	0.860824	0.869378	0.585945	0.555374		0.000879507	0.000888247	0.000748356	0.000685365		7.63795
TCCCG	0.92938	0.484871	1.93095	1.30661		0.000532048	0.000277577	0.000472646	0.000790806		7.3811
TCCCA	0.90186	0.78873	0.721689	0.820885		0.00123783	0.00108255	0.00129978	0.00144981		7.6597
TCCCC	1.4504	1.17089	2.74541	1.18738		0.00185674	0.00149892	0.00263894	0.00173977		7.5095
TCCCT	0.980358	0.905014	1.32319	1.24419		0.00117268	0.00108255	0.00173303	0.00187157		7.61545
TCCTG	1.04216	0.624242	1.27973	0.798566		0.00259509	0.00155443	0.00216629	0.00168705		7.48905
TCCTA	1.23339	0.798773	1.29679	1.14212		0.000814359	0.000527397	0.00126039	0.000869886		7.75035
TCCTC	1.09698	0.623183	1.46768	0.664263		0.00185674	0.00105479	0.00181181	0.00115985		7.92815
TCCTT	0.818976	0.95853	1.29689	0.936019		0.000901224	0.00105479	0.00212691	0.00152889		7.88855
TCTGG	0.540975	0.674188	0.765156	0.628342		0.000868649	0.00108255	0.000945291	0.00105441		7.19715
TCTGA	0.457241	1.23506	0.531576	0.730396		0.00057548	0.00155443	0.000748356	0.00105441		7.28325
TCTGC	0.632472	0.390275	0.778266	0.445623		0.000944656	0.000582912	0.000945291	0.000711725		7.27755
TCTGT	0.758663	0.745942	0.788618	0.629071		0.000846933	0.000832732	0.00141794	0.00102805		7.3325
TCTAG	1.53967	1.04425	0.821647	0.693241		0.000532048	0.00036085	0.000748356	0.000474483		7.6055
TCTAA	1.10484	0.89868	0.316753	0.576307		0.000477757	0.000388608	0.000393871	0.000474483		7.6533
TCTAC	0.601099	0.231947	0.563448	0.622354		0.00057548	0.000222062	0.000512033	0.000448123		7.82965
TCTAT	0.645619	0.550154	0.395987	0.800797		0.000390892	0.000333093	0.000472646	0.000606284		7.86195
TCTCG	0.475561	0.53188	0.972358	0.450543		0.00017373	0.000194304	0.00027571	0.000184521		7.75805
TCTCA	0.427624	0.34783	0.463817	0.44895		0.000477757	0.000388608	0.00082713	0.000659005		8.0375
TCTCC	0.448715	0.363247	0.638298	0.400388		0.000651487	0.000527397	0.000905904	0.000711725		8.33735
TCTCT	0.612393	0.417473	0.697838	0.522663		0.000651487	0.000444124	0.00129978	0.000869886		8.32425
TCTTG	1.5451	0.466523	0.931938	1.03938		0.00137898	0.000416366	0.00129978	0.00142345		7.8503
TCTTA	0.946445	0.787742	0.511198	1.13442		0.000466899	0.000388608	0.000669581	0.00102805		8.11195
TCTTC	0.761922	0.448299	0.896949	0.421185		0.00136812	0.000804974	0.00133916	0.000764445		8.25635
TCTTT	0.637892	0.561391	0.991626	0.636104		0.000662345	0.000582912	0.00259955	0.00123893		8.02915
TTGGG	1.43881	1.49731	0.842876	1.1121		0.00122697	0.00127686	0.00102407	0.00137073		7.10185
TTGGA	0.504054	1.40396	0.368937	0.749145		0.000727494	0.00202631	0.000433258	0.000922606		7.0854
TTGGC	1.03653	1.14825	0.765525	0.866558		0.000977231	0.00108255	0.000748356	0.000922606		6.95535
TTGGT	1.53611	1.58588	1.08462	1.13055		0.00112924	0.00116582	0.00118161	0.00113349		7.09965
TTGAG	0.854936	0.468335	1.03243	0.81006		0.000760068	0.000416366	0.00145732	0.000922606		7.3008
TTGAA	0.741156	0.484689	0.671155	0.875391		0.000933798	0.00061067	0.001221	0.00123893		7.23815
TTGAC	0.687818	0.374115	0.792487	0.67047		0.000510331	0.000277577	0.000590807	0.000474483		7.23915
TTGAT	0.969308	0.450535	0.932228	0.994124		0.000836075	0.000388608	0.00114223	0.000975327		7.25185
TTGCG	1.45719	0.665209	1.03962	1.05685		0.000304027	0.000138789	0.000118161	0.000210881		7.23655
TTGCA	1.40761	0.823369	1.85634	1.29792		0.00128126	0.000749459	0.00236323	0.00147617		7.2352
TTGCC	1.18268	0.598697	2.21964	0.99094		0.00109667	0.000555155	0.00216629	0.000975327		7.23715
TTGCT	1.11603	0.747882	1.70465	1.1623		0.00111839	0.000749459	0.00248139	0.00152889		7.24235
TTGTG	1.38759	0.652692	1.52037	1.30297		0.00135726	0.000638428	0.00192997	0.00150253		7.4212
TTGTA	1.42674	0.89688	1.64055	1.58261		0.000662345	0.000416366	0.00232384	0.00160797		7.33925
TTGTC	1.55914	0.845469	2.6795	1.15718		0.00107495	0.000582912	0.00259955	0.00108077		7.34505
TTGTT	2.03044	0.788975	2.72372	2.15279		0.00135726	0.000527397	0.00523849	0.00303142		7.34615
TTAGG	1.68098	2.27502	0.534856	1.27844		0.000369176	0.000499639	0.000472646	0.000817166		7.1826
TTAGA	0.521406	1.7217	0.410925	1.11644		0.000260595	0.00086049	0.000512033	0.000922606		7.22575
TTAGC	0.860222	0.824653	0.854874	0.529481		0.000260595	0.00024982	0.000748356	0.000316322		7.21945
TTAGT	0.920609	0.686422	1.50824	0.889913		0.000260595	0.000194304	0.00169365	0.000606284		7.2737
TTAAG	0.522646	0.697093	1.04042	0.739784		0.000249737	0.000333093	0.00133916	0.000659005		7.3638
TTAAA	0.439438	0.724762	0.927262	1.57405		0.000336602	0.000555155	0.0027571	0.00303142		7.55235
TTAAC	0.761902	0.701182	0.841369	0.460183		0.000271453	0.00024982	0.00082713	0.000316322		7.379
TTAAT	0.775151	0.407976	0.593843	0.79477		0.000369176	0.000194304	0.00114223	0.000922606		7.4054
TTACG	0.753356	1.03701	0.303781	0.364788		0.000141156	0.000194304	3.93871e-05	5.27204e-05		7.4992
TTACA	0.63366	0.611959	0.769052	0.766317		0.000488615	0.000471881	0.001221	0.000843526		7.77825
TTACC	0.881303	0.431419	2.14446	1.31646		0.000510331	0.00024982	0.00157549	0.000764445		7.81345
TTACT	0.973885	0.497929	1.56627	1.14965		0.000597196	0.000305335	0.00200874	0.00100169		7.81685
TTATG	0.975132	0.514394	1.26667	1.11426		0.000684061	0.00036085	0.00157549	0.000922606		7.66005
TTATA	1.23979	0.711497	1.051	1.2985		0.000532048	0.000305335	0.00192997	0.00131801		7.9213
TTATC	0.690528	0.571116	1.38413	1.35618		0.000369176	0.000305335	0.00145732	0.000975327		7.8755
TTATT	0.608115	0.420159	1.95024	1.87877		0.00040175	0.000277577	0.00512033	0.0029787		7.87525
TTCGG	3.25308	3.5545	8.55858	5.59358		0.00134641	0.00147116	0.00102407	0.00158161		7.0629
TTCGA	1.76655	5.61449	8.41627	3.8114		0.000803501	0.00255371	0.00126039	0.000843526		7.1063
TTCGC	3.68067	3.72645	11.5823	4.27641		0.00109667	0.00111031	0.00114223	0.000896246		7.0994
TTCGT	2.76893	4.63473	10.4714	4.68579		0.000912082	0.00152668	0.00169365	0.00110713		7.1547
TTCAG	0.423707	0.27509	1.09514	0.548426		0.000684061	0.000444124	0.00169365	0.000896246		7.50285
TTCAA	0.635075	0.355838	0.585848	0.94737		0.000792643	0.000444124	0.00106345	0.00134437		7.54545
TTCAC	0.545714	0.406894	0.764955	0.705135		0.00052119	0.000388608	0.000945291	0.000817166		7.6872
TTCAT	0.698075	0.42729	1.00875	0.710919		0.000770926	0.000471881	0.0018512	0.00105441		7.7206
TTCCG	0.462591	0.901005	2.06505	0.434556		0.00022802	0.000444124	0.00027571	0.000158161		7.6019
TTCCA	0.661579	0.427462	1.22962	0.645024		0.000988089	0.000638428	0.00200874	0.00110713		7.8829
TTCCC	0.95467	0.536379	1.56765	1.01823		0.000988089	0.000555155	0.00200874	0.00150253		7.87135
TTCCT	0.618547	0.500992	1.14496	0.790749		0.00109667	0.000888247	0.00224507	0.00155525		7.8481
TTCTG	0.701485	0.420871	0.939357	0.803063		0.0010641	0.000638428	0.00177242	0.00155525		7.7232
TTCTA	1.01747	0.788201	1.57319	1.2289		0.000716636	0.000555155	0.00248139	0.00131801		7.98685
TTCTC	0.650569	0.4039	1.35441	0.84986		0.000760068	0.000471881	0.00248139	0.00150253		8.19825
TTCTT	0.807126	0.335892	1.95925	1.11391		0.000933798	0.000388608	0.00500217	0.00234606		8.15805
TTTGG	0.316722	0.1388	0.305745	0.540932		0.000380034	0.000166546	0.000512033	0.000790806		7.25905
TTTGA	0.272076	0.547999	0.278965	0.340738		0.000358318	0.000721701	0.00055142	0.000500844		7.36635
TTTGC	0.268539	0.537257	0.469824	0.221626		0.000249737	0.000499639	0.000630194	0.000263602		7.36075
TTTGT	0.387773	0.340761	0.560538	0.627522		0.00034746	0.000305335	0.00133916	0.00108077		7.41585
TTTAG	0.815485	0.672487	0.856912	1.05208		0.000336602	0.000277577	0.00129978	0.00102805		7.66385
TTTAA	0.455524	0.374305	0.84616	1.6485		0.000304027	0.00024982	0.00252078	0.00316322		7.72155
TTTAC	0.410139	0.638206	0.300575	0.338154		0.000249737	0.000388608	0.000393871	0.000316322		7.914
TTTAT	0.444529	0.265159	0.441987	0.48135		0.000325744	0.000194304	0.00126039	0.000843526		7.9462
TTTCG	0.453467	0.463698	0.706243	0.554436		0.000108581	0.000111031	0.000118161	0.000131801		7.8472
TTTCA	0.556597	0.206966	0.681943	0.288468		0.000597196	0.000222062	0.00161487	0.000527204		8.12905
TTTCC	0.570379	0.357652	0.6388	0.587635		0.00057548	0.00036085	0.00118161	0.00102805		8.2822
TTTCT	0.477111	0.268331	0.693381	0.397628		0.000542906	0.000305335	0.00220568	0.000975327		8.27215
TTTTG	0.775721	0.375173	0.485931	0.636444		0.000803501	0.000388608	0.00133916	0.00121257		7.7144
TTTTA	0.642772	0.320621	0.527004	0.817627		0.000445183	0.000222062	0.00189058	0.00179249		7.97845
TTTTC	0.490264	0.313328	0.700013	0.439057		0.000434325	0.000277577	0.00196936	0.000948967		8.2215
TTTTT	0.984021	0.511639	1.03957	1.1511		0.000640629	0.000333093	0.0039781	0.00266238		7.9561
Correlation	-0.339307	-0.378005	-0.358446	-0.340961		-0.257731	-0.374734	0.0544997	-0.117754

## Sheet: ObsExp 
Doublets						Triplets						Quadruplets						Quintuplets
Motif	Freq in Exons	Freq in UTRs	Freq in Introns	vIPMP2		Motif	Freq in Exons	Freq in UTRs	Freq in Introns	vIPMP2		Motif	Freq in Exons	Freq in UTRs	Freq in Introns	vIPMP2		Motif	Freq in Exons	Freq in UTRs	Freq in Introns	vIPMP2
GG	0.0619744	0.0578702	0.0619744	7.2771		GCG	0.00829161	0.0064502	0.00223351	7.2406		GGGG	0.00348798	0.00411468	0.0023547	6.8066		GGGGG	0.000832937	0.00101428	0.000524555	6.8066
GA	0.0808765	0.0668273	0.0808765	7.3686		GCA	0.0197035	0.0176297	0.0149212	7.3049		GGGA	0.00514341	0.00543094	0.00438655	6.8147		GGGGA	0.00138505	0.00147451	0.000957611	6.81065
GC	0.0723379	0.0631665	0.0723379	7.3605		GCC	0.0222822	0.0185632	0.0122272	7.3094		GGGC	0.00522905	0.00516888	0.00272782	6.8128		GGGGC	0.00142658	0.00153923	0.000640304	6.8097
GT	0.0483373	0.0540855	0.0483373	7.4729		GCT	0.0199115	0.0182874	0.0145991	7.3198		GGGT	0.00239515	0.00360187	0.00290581	6.8353		GGGGT	0.000628991	0.00104787	0.000725681	6.82095
AG	0.0852975	0.079665	0.0852975	7.376		ACG	0.00707636	0.00461755	0.00253449	7.1895		GGAG	0.00837405	0.00651917	0.00477924	7.1657		GGGAG	0.0016571	0.00191029	0.00145344	6.9902
AA	0.0582742	0.0614374	0.0582742	7.5352		ACA	0.0178677	0.0174611	0.0195011	7.7506		GGAA	0.00665508	0.00562076	0.00508076	7.1696		GGGAA	0.0014421	0.00147765	0.00128514	6.99215
AC	0.0593243	0.0539038	0.0593243	7.9522		ACC	0.0177184	0.0135179	0.0120642	7.9006		GGAC	0.00509923	0.00350918	0.00216551	7.1662		GGGAC	0.00120317	0.00105234	0.000645766	6.99045
AT	0.0553532	0.0629922	0.0553532	8.0199		ACT	0.0138145	0.0152363	0.0173246	7.9073		GGAT	0.0039714	0.00342453	0.00331701	7.1791		GGGAT	0.000811613	0.00091409	0.000932914	6.9969
CG	0.0332405	0.0244643	0.0332405	7.2464		CCG	0.010501	0.00781658	0.00266028	7.1424		GGCG	0.002636	0.00230822	0.00090331	7.1685		GGGCG	0.000690278	0.000717339	0.000262714	6.99065
CA	0.084594	0.0801246	0.084594	7.8119		CCA	0.0251019	0.022255	0.018942	7.7076		GGCA	0.00517448	0.00501522	0.00407132	7.1767		GGGCA	0.00135512	0.00142713	0.0010038	6.99475
CC	0.0652876	0.0577985	0.0652876	7.7431		CCC	0.0158934	0.0146813	0.0103682	7.6298		GGCC	0.00673241	0.0054072	0.00285959	7.1742		GGGCC	0.00175219	0.00150924	0.00059849	6.9935
CT	0.0750434	0.0795859	0.0750434	8.4344		CCT	0.0227531	0.0216003	0.0185588	7.6352		GGCT	0.00530525	0.00532096	0.00409117	7.1806		GGGCT	0.00134638	0.00145061	0.00083247	6.9967
TG	0.0826521	0.0803269	0.0826521	7.5167		TCG	0.00611266	0.00444416	0.00220941	7.225		GGTG	0.00502067	0.00466113	0.00368699	7.1884		GGGTG	0.000900157	0.00126754	0.000906661	7.01185
TA	0.0330839	0.0494753	0.0330839	8.0442		TCA	0.018812	0.0190496	0.0205653	7.792		GGTA	0.00144412	0.00214083	0.00249558	7.1993		GGGTA	0.000300044	0.000511355	0.000555653	7.0173
TC	0.0620224	0.0667333	0.0620224	8.6836		TCC	0.0187158	0.0196197	0.0158697	7.8028		GGTC	0.00292007	0.0031407	0.0021972	7.2003		GGGTC	0.000699966	0.000926039	0.000524734	7.0178
TT	0.0423007	0.0615432	0.0423007	8.1628		TCT	0.0154516	0.0199149	0.0212894	7.7966		GGTT	0.00220416	0.00314892	0.00332647	7.2031		GGGTT	0.000461183	0.000848658	0.00087969	7.0192
Correlation	-0.13	0.24	0.44			GGG	0.0131088	0.014716	0.0103826	6.8694		GAGG	0.00676553	0.00607425	0.00466525	7.0527		GGAGG	0.00241921	0.0021599	0.00160013	7.1092
p-value	0.64	0.37	0.08			GGA	0.0247299	0.0197048	0.0158455	7.2024		GAGA	0.00643184	0.00514661	0.00519844	7.2318		GGAGA	0.0025991	0.00178409	0.00141008	7.19875
						GGC	0.0202422	0.018548	0.012233	7.2031		GAGC	0.00604086	0.00451974	0.00301689	7.2286		GGAGC	0.00228817	0.0015069	0.000708904	7.19715
						GGT	0.0119029	0.0134974	0.0121139	7.2321		GAGT	0.00343911	0.00344892	0.00356872	7.2427		GGAGT	0.00113287	0.00109261	0.00105625	7.2042
						AGG	0.021027	0.0216019	0.0185194	7.0674		GAAG	0.00839785	0.00584161	0.00457774	7.2954		GGAAG	0.0023055	0.00187414	0.00136995	7.2325
						AGA	0.0236644	0.0199117	0.0212034	7.1539		GAAA	0.00693238	0.00636759	0.00768123	7.2642		GGAAA	0.00195265	0.00175889	0.00184547	7.2169
						AGC	0.0219972	0.0183159	0.0145729	7.1421		GAAC	0.00417129	0.00318966	0.00298934	7.2613		GGAAC	0.00122362	0.000911332	0.000685085	7.21545
						AGT	0.0138633	0.0152703	0.0173907	7.2506		GAAT	0.00376259	0.00381709	0.00479433	7.2737		GGAAT	0.00105594	0.00100196	0.00110264	7.22165
						CGG	0.0105016	0.00783753	0.00265754	6.9379		GACG	0.00211094	0.00124482	0.000497919	7.1818		GGACG	0.000731774	0.000413783	0.0001148	7.174
						CGA	0.00747284	0.00445261	0.00220283	7.0252		GACA	0.00517081	0.00405475	0.00374455	7.2727		GGACA	0.00163864	0.00119123	0.000855315	7.21945
						CGC	0.00841455	0.00641267	0.0022264	7.0122		GACC	0.00474257	0.00314279	0.00218225	7.2708		GGACC	0.00149792	0.000919621	0.000441909	7.2185
						CGT	0.00574313	0.00462687	0.00255115	7.1225		GACT	0.00361857	0.00329041	0.00307618	7.2766		GGACT	0.00111531	0.000941447	0.000730144	7.2214
						TGG	0.0251075	0.0222815	0.0190154	7.0655		GATG	0.00588276	0.00419989	0.00352394	7.4389		GGATG	0.00158529	0.00117643	0.000856502	7.309
						TGA	0.0202812	0.0190442	0.0205864	7.286		GATA	0.00219404	0.00230167	0.00325343	7.2924		GGATA	0.000569067	0.000562225	0.000724964	7.23575
						TGC	0.0194118	0.0176482	0.0149489	7.2757		GATC	0.00327246	0.002618	0.00253246	7.294		GGATC	0.00089696	0.000732394	0.000579372	7.23655
						TGT	0.0143877	0.0175883	0.019622	7.3856		GATT	0.00290389	0.00329065	0.00421994	7.2962		GGATT	0.000829377	0.000908992	0.00111191	7.23765
						GAG	0.022575	0.0189518	0.0162391	7.3588		GCGG	0.00305387	0.00236982	0.000644765	6.9334		GGCGG	0.0009679	0.000890507	0.00028616	7.05095
						GAA	0.0241234	0.019792	0.0206669	7.2967		GCGA	0.0016565	0.00113695	0.000499636	7.2299		GGCGA	0.000511003	0.000380176	0.000149022	7.1992
						GAC	0.016036	0.012013	0.00974204	7.2992		GCGC	0.00232167	0.00179794	0.000522236	7.2275		GGCGC	0.000777299	0.000656592	0.000214805	7.198
						GAT	0.014786	0.0127834	0.0139494	7.3253		GCGT	0.00130343	0.00114044	0.00056307	7.2392		GGCGT	0.000398939	0.000385754	0.000237228	7.20385
						AAG	0.0237761	0.0203404	0.0211806	7.3044		GCAG	0.00782629	0.00648654	0.00429757	7.2451		GGCAG	0.00201042	0.0020015	0.00132586	7.2109
						AAA	0.0155945	0.0193182	0.0264571	7.6883		GCAA	0.00421409	0.00369106	0.00384606	7.275		GGCAA	0.00112009	0.000986852	0.000967783	7.22585
						AAC	0.0142237	0.0135394	0.0154683	7.3941		GCAC	0.00385795	0.00357726	0.0028422	7.2727		GGCAC	0.00105682	0.00102949	0.000760715	7.2247
						AAT	0.0131269	0.0180903	0.0265264	7.4433		GCAT	0.00324104	0.00329134	0.00347721	7.2832		GGCAT	0.00093278	0.000926923	0.000952836	7.22995
						CAG	0.0300981	0.0264564	0.0210926	7.2507		GCCG	0.00311564	0.00229858	0.000647357	7.1375		GGCCG	0.00105852	0.00078512	0.000230722	7.15585
						CAA	0.0192792	0.0174659	0.0197267	7.5841		GCCA	0.00656381	0.00525651	0.00406304	7.2846		GGCCA	0.00192927	0.00156485	0.001064	7.2294
						CAC	0.0165743	0.0159633	0.0143418	7.6222		GCCC	0.00647106	0.0051702	0.00272701	7.2836		GGCCC	0.00193846	0.00148955	0.000599832	7.2289
						CAT	0.0157825	0.0167806	0.019192	7.6889		GCCT	0.00567079	0.00532968	0.00448435	7.2879		GGCCT	0.00168211	0.00150149	0.00093384	7.23105
						TAG	0.00548018	0.0102043	0.0140037	7.3448		GCTG	0.00862694	0.00680255	0.00456373	7.4001		GGCTG	0.00222184	0.00215985	0.00151174	7.29035
						TAA	0.00754269	0.0147666	0.0227818	7.4642		GCTA	0.00228073	0.00220907	0.00278657	7.289		GGCTA	0.000621225	0.000571105	0.000684537	7.2348
						TAC	0.0100143	0.00965269	0.0123639	7.8502		GCTC	0.00475918	0.00448899	0.00301113	7.2913		GGCTC	0.00136129	0.00138587	0.000938195	7.23595
						TAT	0.00878248	0.0124626	0.019915	7.9145		GCTT	0.00355461	0.00415076	0.00378119	7.292		GGCTT	0.00102055	0.00113554	0.000905857	7.2363
						GTG	0.0176809	0.0160315	0.0143984	7.4995		GTGG	0.00617116	0.00503617	0.00387933	7.0524		GGTGG	0.0016946	0.00161703	0.00121839	7.1204
						GTA	0.00679929	0.00965941	0.0123937	7.4051		GTGA	0.00447242	0.0041891	0.00429127	7.322		GGTGA	0.00125194	0.00114613	0.00101662	7.2552
						GTC	0.0116576	0.0120328	0.00978994	7.4175		GTGC	0.00419519	0.0035953	0.00285212	7.3202		GGTGC	0.0011951	0.00100056	0.000639789	7.2543
						GTT	0.00998326	0.0136058	0.0155924	7.4195		GTGT	0.00312095	0.00354858	0.00359945	7.33		GGTGT	0.000866303	0.000917483	0.000820733	7.2592
						ATG	0.0194021	0.0168111	0.0192013	7.4465		GTAG	0.00127721	0.00241748	0.0028086	7.333		GGTAG	0.000306526	0.00060521	0.000612022	7.26615
						ATA	0.00775911	0.0124546	0.0198868	7.9491		GTAA	0.00146534	0.00274302	0.0038059	7.374		GGTAA	0.000294863	0.000579446	0.000736033	7.28665
						ATC	0.0140305	0.012739	0.0139242	7.9638		GTAC	0.00211839	0.00183064	0.00187801	7.3724		GGTAC	0.000447546	0.000435482	0.000421677	7.28585
						ATT	0.0121395	0.0181178	0.0265812	7.9628		GTAT	0.0018313	0.00245106	0.00356215	7.3812		GGTAT	0.000374596	0.00049895	0.000696019	7.29025
						CTG	0.0292721	0.0264821	0.0211271	7.4041		GTCG	0.00113014	0.000910413	0.000326841	7.2141		GGTCG	0.000279783	0.000261201	8.09189e-05	7.2072
						CTA	0.00924176	0.0101961	0.0139664	7.9342		GTCA	0.00380159	0.00350308	0.00322172	7.3918		GGTCA	0.00100974	0.000948458	0.000784562	7.29605
						CTC	0.017569	0.0188836	0.0162538	8.355		GTCC	0.00350309	0.00349916	0.00216233	7.3912		GGTCC	0.000867579	0.000914908	0.000443556	7.29575
						CTT	0.0159916	0.0203251	0.0212587	8.2738		GTCT	0.0029951	0.00385334	0.00383866	7.394		GGTCT	0.000711017	0.000980795	0.00086475	7.29715
						TTG	0.0138058	0.0175258	0.0198729	7.4893		GTTG	0.00246751	0.00312134	0.00312978	7.4791		GGTTG	0.00052286	0.000779688	0.000744802	7.3411
						TTA	0.00808577	0.0147823	0.0228284	8.0202		GTTA	0.00149405	0.00225379	0.00313961	7.3878		GGTTA	0.000327123	0.00048154	0.000616311	7.29545
						TTC	0.0161936	0.0197987	0.020731	8.0972		GTTC	0.0030121	0.00319571	0.00300319	7.3907		GGTTC	0.000687976	0.000783908	0.00066731	7.2969
						TTT	0.0107295	0.0193705	0.026606	8.5073		GTTT	0.00282789	0.00469887	0.00586541	7.3896		GGTTT	0.000634384	0.00106896	0.00125912	7.29635
						Correlation	-0.1	0.23	0.51			AGGG	0.00410026	0.00532829	0.00389359	6.7268		GAGGG	0.00125811	0.00153004	0.000967626	6.88975
						p-value	0.54	0.21	<0,0001			AGGA	0.00786935	0.00622952	0.00549786	6.9965		GAGGA	0.00286156	0.00175833	0.00122177	7.0246
												AGGC	0.00504384	0.00531888	0.0044774	6.9963		GAGGC	0.00172156	0.00170888	0.00138735	7.0245
												AGGT	0.00350274	0.0040551	0.00405174	7.0245		GAGGT	0.00108662	0.00113578	0.00109957	7.0386
												AGAG	0.00624855	0.0055959	0.0052304	7.324		GAGAG	0.00157578	0.00138032	0.00113293	7.2779
												AGAA	0.00867725	0.00683165	0.00779913	7.0858		GAGAA	0.00256187	0.00176545	0.00182749	7.1588
												AGAC	0.00446257	0.0038324	0.00380657	7.0873		GAGAC	0.00127466	0.00113013	0.00115178	7.15955
												AGAT	0.00516184	0.00427565	0.00505495	7.1127		GAGAT	0.0013439	0.00108449	0.00128564	7.17225
												AGCG	0.00249472	0.00164606	0.000584407	7.2085		GAGCG	0.000775333	0.000479717	0.000148679	7.21855
												AGCA	0.00657726	0.00542216	0.00485511	7.0893		GAGCA	0.00174049	0.00127407	0.000957544	7.15895
												AGCC	0.00622704	0.00533603	0.00407871	7.0928		GAGCC	0.00165844	0.00139107	0.000936957	7.1607
												AGCT	0.00615089	0.00532536	0.00458864	7.1033		GAGCT	0.00181958	0.00132212	0.000941224	7.16595
												AGTG	0.00493037	0.00461405	0.00482343	6.9084		GAGTG	0.00111826	0.00103371	0.000988503	7.07555
												AGTA	0.00239011	0.00295298	0.00407569	7.1859		GAGTA	0.000561451	0.000597269	0.000776131	7.2143
												AGTC	0.00303304	0.00330222	0.00308792	7.197		GAGTC	0.000835381	0.00083583	0.00067112	7.21985
												AGTT	0.00333994	0.00406	0.00492328	7.1994		GAGTT	0.000894074	0.000941095	0.0010877	7.22105
												AAGG	0.00572764	0.00506986	0.00471902	7.0002		GAAGG	0.00198052	0.00156793	0.00115977	7.1478
												AAGA	0.00808646	0.00600198	0.00676364	7.0861		GAAGA	0.00325977	0.00182645	0.0014783	7.19075
												AAGC	0.00511729	0.00414657	0.00376879	7.0733		GAAGC	0.00192323	0.00129954	0.000870814	7.18435
												AAGT	0.00395454	0.00433416	0.00521894	7.1816		GAAGT	0.0013367	0.00113917	0.00107193	7.2385
												AAAG	0.00623211	0.00629503	0.00755255	7.2731		GAAAG	0.00173038	0.0015021	0.00157863	7.26865
												AAAA	0.00482248	0.00659431	0.00980708	7.21		GAAAA	0.00238521	0.00215854	0.00279488	7.2371
												AAAC	0.00403103	0.00466336	0.00580393	7.6189		GAAAC	0.00128082	0.0011484	0.00124332	7.44155
												AAAT	0.00456871	0.00693383	0.0105592	7.6435		GAAAT	0.00143599	0.00147096	0.00194667	7.45385
												AACG	0.00154539	0.000956566	0.000594065	7.1605		GAACG	0.000489635	0.000262888	0.000120717	7.2109
												AACA	0.00489775	0.00500005	0.00615878	7.3552		GAACA	0.0014327	0.00111952	0.00114212	7.30825
												AACC	0.0037016	0.00313224	0.00330277	7.3538		GAACC	0.00105812	0.000787639	0.000667453	7.30755
												AACT	0.00369671	0.00404376	0.00489117	7.3627		GAACT	0.0011252	0.000978169	0.00102694	7.312
												AATG	0.00456734	0.00474228	0.00607616	7.4174		GAATG	0.00124118	0.00106539	0.00120255	7.34555
												AATA	0.00250383	0.00457793	0.00750897	7.3939		GAATA	0.00067464	0.000850463	0.00127582	7.3338
												AATC	0.00269635	0.00327182	0.00420064	7.3981		GAATC	0.000805698	0.000771837	0.000823003	7.3359
												AATT	0.00309468	0.00499748	0.00783432	7.402		GAATT	0.000985177	0.00107532	0.0014235	7.33785
												ACGG	0.00205335	0.0013128	0.000616058	6.8843		GACGG	0.000595518	0.000391745	0.000184187	7.03305
												ACGA	0.00178381	0.000946193	0.000548958	6.9709		GACGA	0.000574052	0.000255139	0.000102447	7.07635
												ACGC	0.00167624	0.00112363	0.000556865	6.9571		GACGC	0.000519433	0.000323212	8.68251e-05	7.06945
												ACGT	0.00146291	0.00111918	0.000749421	7.0675		GACGT	0.000428852	0.000266144	0.000119931	7.12465
												ACAG	0.00632458	0.00574968	0.00543713	7.2244		GACAG	0.00154497	0.00132403	0.00112818	7.24855
												ACAA	0.00474372	0.00447446	0.00555935	7.5265		GACAA	0.00131505	0.000926241	0.000955167	7.3996
												ACAC	0.00344682	0.00352104	0.00358254	7.8571		GACAC	0.00112253	0.000883942	0.000697502	7.5649
												ACAT	0.00385838	0.00429596	0.00548902	7.8686		GACAT	0.001151	0.000871448	0.000915853	7.57065
												ACCG	0.00210268	0.00114594	0.000480439	7.1176		GACCG	0.000555811	0.000282877	8.21858e-05	7.1942
												ACCA	0.00564536	0.00428845	0.00420968	7.6759		GACCA	0.00141741	0.000976942	0.00080076	7.47335
												ACCC	0.00445513	0.00358136	0.00289706	7.8708		GACCC	0.00131581	0.000914001	0.000521504	7.5708
												ACCT	0.00508081	0.00408077	0.00405935	7.8767		GACCT	0.00139952	0.000931171	0.000754534	7.57375
												ACTG	0.00481436	0.00482646	0.00460945	7.38		GACTG	0.00112023	0.00101742	0.000802733	7.3283
												ACTA	0.00204594	0.00229952	0.00346822	7.9036		GACTA	0.000517379	0.000464366	0.000627539	7.5901
												ACTC	0.00320213	0.00343515	0.00356441	7.8749		GACTC	0.000940227	0.000835097	0.000676115	7.57575
												ACTT	0.00355176	0.00432889	0.00521124	7.8771		GACTT	0.00100656	0.000933543	0.000933253	7.57685
												ATGG	0.00552182	0.00432454	0.00442377	7.0259		GATGG	0.00156316	0.00122452	0.00102789	7.2324
												ATGA	0.00573468	0.0044069	0.00523345	7.2188		GATGA	0.00198925	0.00115867	0.00101251	7.32885
												ATGC	0.00389171	0.00329449	0.0034677	7.2075		GATGC	0.00125279	0.000865734	0.000620478	7.3232
												ATGT	0.00379009	0.00432156	0.00549812	7.3175		GATGT	0.00112856	0.000966017	0.000867218	7.3782
												ATAG	0.00149538	0.00249092	0.00375683	7.3125		GATAG	0.000387002	0.000459479	0.000627301	7.30245
												ATAA	0.00224998	0.00413718	0.00674943	7.4138		GATAA	0.000661392	0.000711423	0.001055	7.3531
												ATAC	0.00186585	0.00244463	0.00354825	7.9128		GATAC	0.000483436	0.000466772	0.000559905	7.6026
												ATAT	0.00231295	0.00364036	0.00625275	7.9229		GATAT	0.000647932	0.000639883	0.000968969	7.60765
												ATCG	0.00157005	0.000794192	0.000501463	7.1944		GATCG	0.000375862	0.000192367	0.000139146	7.2442
												ATCA	0.00438051	0.00389916	0.00461911	7.7544		GATCA	0.000981918	0.000808615	0.000906145	7.5242
												ATCC	0.00400228	0.0034103	0.00331331	7.9334		GATCC	0.000993191	0.000736853	0.000578059	7.6137
												ATCT	0.00367395	0.00427064	0.00505653	7.938		GATCT	0.000860919	0.000849532	0.000882136	7.616
												ATTG	0.00324646	0.00332216	0.00424573	7.4592		GATTG	0.000712779	0.000639178	0.000725762	7.3777
												ATTA	0.00212152	0.00358917	0.00610187	7.9836		GATTA	0.000480107	0.000659425	0.00109074	7.6399
												ATTC	0.00306084	0.00381913	0.00478905	7.9299		GATTC	0.000787093	0.00077763	0.000824907	7.61305
												ATTT	0.00345776	0.00693356	0.0105965	7.9307		GATTT	0.000882261	0.00117855	0.00152944	7.61345
												CGGG	0.00310661	0.00254471	0.000901626	6.6555		GCGGG	0.000878975	0.000791746	0.000220161	6.79445
												CGGA	0.00248403	0.00156263	0.000555968	6.8669		GCGGA	0.000672311	0.000459672	0.000166019	6.90015
												CGGC	0.0033234	0.00230829	0.000644714	6.8668		GCGGC	0.00114918	0.000792873	0.000124607	6.9001
												CGGT	0.00130771	0.00114469	0.000483519	6.8951		GCGGT	0.000364731	0.000341641	0.000130716	6.91425
												CGAG	0.00300731	0.00169683	0.000790491	7.3029		GCGAG	0.000682105	0.000438325	0.000149648	7.2664
												CGAA	0.00142567	0.000955751	0.000536355	6.9569		GCGAA	0.000279871	0.000211529	0.000101284	7.0934
												CGAC	0.0018678	0.000908946	0.000323929	6.9584		GCGAC	0.000433014	0.000257193	8.96087e-05	7.09415
												CGAT	0.00106993	0.000794817	0.000497505	6.984		GCGAT	0.000245734	0.000216524	0.000153435	7.10695
												CGCG	0.00123653	0.00114783	0.000205007	7.1881		GCGCG	0.000376385	0.000376483	7.47198e-05	7.2078
												CGCA	0.00189749	0.00137417	0.00053999	6.9593		GCGCA	0.000512508	0.000373175	0.000130009	7.0934
												CGCC	0.00311198	0.00230591	0.000899616	6.9628		GCGCC	0.000831369	0.000663673	0.000213891	7.09515
												CGCT	0.0022338	0.00161826	0.00058386	6.9734		GCGCT	0.000652696	0.000442601	0.000108392	7.10045
												CGTG	0.00261075	0.00173662	0.00093652	7.4469		GCGTG	0.000570103	0.000457242	0.000285581	7.34305
												CGTA	0.000568961	0.000595981	0.000454853	7.0576		GCGTA	0.000114065	0.000118341	7.74039e-05	7.1484
												CGTC	0.00160108	0.0012367	0.000500427	7.0689		GCGTC	0.0003912	0.000327591	8.81644e-05	7.15405
												CGTT	0.000895319	0.000950544	0.000595424	7.0713		GCGTT	0.000215015	0.00022259	0.000105209	7.15525
												CAGG	0.0071291	0.0073702	0.00555679	6.948		GCAGG	0.00185689	0.00187795	0.00113606	7.09655
												CAGA	0.00802313	0.00641274	0.00569003	7.0338		GCAGA	0.00210383	0.00159588	0.00121203	7.13945
												CAGC	0.00886831	0.00680645	0.00454722	7.0207		GCAGC	0.00260638	0.00181232	0.00083243	7.1329
												CAGT	0.00516022	0.00484036	0.00464006	7.1291		GCAGT	0.00132422	0.00120593	0.00111898	7.1871
												CAAG	0.00660911	0.00474956	0.00440467	7.2491		GCAAG	0.00136908	0.00100009	0.000856772	7.26205
												CAAA	0.00519562	0.0058906	0.00745113	7.1408		GCAAA	0.00120473	0.00119384	0.00133356	7.2079
												CAAC	0.00432952	0.00310821	0.00310118	7.1656		GCAAC	0.000949977	0.000724213	0.000700041	7.2203
												CAAT	0.00290417	0.00329638	0.00421657	7.5394		GCAAT	0.000662127	0.00073066	0.000910804	7.4072
												CACG	0.00220793	0.00170587	0.000931146	7.1374		GCACG	0.000493399	0.000383108	0.000184515	7.20505
												CACA	0.00474814	0.00516361	0.00507719	7.691		GCACA	0.00113856	0.00115157	0.00101718	7.48185
												CACC	0.00601049	0.00468101	0.00367729	7.5731		GCACC	0.00129976	0.00100017	0.000637897	7.4229
												CACT	0.00384898	0.00460798	0.00481236	7.5796		GCACT	0.000879489	0.000992763	0.000971019	7.42615
												CATG	0.00465064	0.00446823	0.00482783	7.3945		GCATG	0.000921091	0.000927036	0.000997442	7.33885
												CATA	0.00177569	0.00289854	0.00421186	7.9125		GCATA	0.000342522	0.00053632	0.000736141	7.59785
												CATC	0.00554132	0.0041807	0.00351957	7.6354		GCATC	0.0012185	0.000863375	0.00061875	7.4593
												CATT	0.00351738	0.00476109	0.00608609	7.6343		GCATT	0.000735998	0.000922163	0.00108236	7.45875
												CCGG	0.00324982	0.00245303	0.000740814	6.8382		GCCGG	0.000918992	0.0007419	0.000206977	6.98785
												CCGA	0.00237864	0.00140154	0.000584741	6.925		GCCGA	0.000663305	0.00041781	0.000199926	7.03125
												CCGC	0.0030266	0.00235998	0.000645121	6.911		GCCGC	0.00104849	0.0007891	0.00012334	7.02425
												CCGT	0.00166684	0.00131224	0.000616021	7.0213		GCCGT	0.00051559	0.000357678	0.000112417	7.0794
												CCAG	0.00910125	0.00772726	0.00554947	7.2033		GCCAG	0.00211075	0.00176225	0.00114856	7.24395
												CCAA	0.0054832	0.00458006	0.00448266	7.4845		GCCAA	0.00151363	0.00105721	0.000968414	7.38455
												CCAC	0.00568135	0.00503054	0.00386592	7.5207		GCCAC	0.00160383	0.00134154	0.000999267	7.40265
												CCAT	0.00446241	0.00431616	0.00440596	7.5876		GCCAT	0.00129083	0.00103059	0.000897516	7.4361
												CCCG	0.00308203	0.00253735	0.000899089	7.097		GCCCG	0.000951358	0.000719848	0.000225323	7.1903
												CCCA	0.00660679	0.00631069	0.005216	7.6542		GCCCA	0.00183097	0.00151058	0.0010492	7.4689
												CCCC	0.00461249	0.00409456	0.00235783	7.3538		GCCCC	0.00186022	0.00153136	0.000640204	7.3187
												CCCT	0.00570475	0.00531964	0.00389219	7.5657		GCCCT	0.00175511	0.00134792	0.000782423	7.42465
												CCTG	0.00930991	0.00739341	0.00556831	7.3594		GCCTG	0.00215275	0.00186843	0.00148249	7.32365
												CCTA	0.00245009	0.00240993	0.00298841	7.882		GCCTA	0.000570112	0.000510062	0.000593485	7.58495
												CCTC	0.00615027	0.00606677	0.00467637	8.2376		GCCTC	0.00162761	0.00170819	0.00138357	7.76275
												CCTT	0.00442217	0.00506811	0.00474821	8.1584		GCCTT	0.00125783	0.00117657	0.00096835	7.72315
												CTGG	0.00914921	0.00774014	0.00555936	7.0053		GCTGG	0.00271593	0.00221006	0.00157003	7.2027
												CTGA	0.00615652	0.00568572	0.00518465	7.1775		GCTGA	0.00186199	0.00147031	0.00119046	7.2888
												CTGC	0.00779396	0.00649095	0.00430167	7.1661		GCTGC	0.00262323	0.00181493	0.000840815	7.2831
												CTGT	0.00527535	0.00577481	0.00546962	7.276		GCTGT	0.00153612	0.00139139	0.000979764	7.33805
												CTAG	0.00138547	0.0022908	0.00287656	7.2947		GCTAG	0.000328336	0.000474586	0.000544597	7.29185
												CTAA	0.00170884	0.00276872	0.0041733	7.3903		GCTAA	0.000437708	0.000600779	0.000876089	7.33965
												CTAC	0.00357583	0.00242549	0.00279126	7.743		GCTAC	0.000897731	0.000577082	0.000606132	7.516
												CTAT	0.00242147	0.00248046	0.00374845	7.8076		GCTAT	0.000598635	0.000535873	0.000728241	7.5483
												CTCG	0.0018613	0.00168286	0.000790371	7.177		GCTCG	0.000466204	0.000382408	0.000105033	7.23415
												CTCA	0.00540044	0.00542611	0.00560075	7.7359		GCTCA	0.0013622	0.00124245	0.00116008	7.5136
												CTCC	0.00593707	0.00647931	0.0047919	8.3356		GCTCC	0.00156429	0.00149094	0.000709724	7.81345
												CTCT	0.00470684	0.00557928	0.00523724	8.3094		GCTCT	0.00130597	0.00132285	0.00100407	7.80035
												CTTG	0.00352003	0.0047343	0.00442823	7.4419		GCTTG	0.000721183	0.000954862	0.00082523	7.36695
												CTTA	0.00189396	0.00288365	0.00400598	7.9652		GCTTA	0.000391235	0.000550365	0.000714854	7.6286
												CTTC	0.00619596	0.00583184	0.00459662	8.254		GCTTC	0.00143879	0.00130241	0.00087067	7.773
												CTTT	0.00405914	0.00629784	0.00758696	7.7996		GCTTT	0.000969706	0.00129957	0.00132617	7.5458
												TGGG	0.00555891	0.00632899	0.00522497	7.1583		GTGGG	0.00131492	0.00144613	0.00103089	7.10535
												TGGA	0.00865915	0.00585568	0.00487162	7.1254		GTGGA	0.00210607	0.00127207	0.000939705	7.0889
												TGGC	0.00624542	0.00524273	0.00407731	6.8653		GTGGC	0.0016691	0.00134758	0.000999334	6.95885
												TGGT	0.00439863	0.00428165	0.00425208	7.1539		GTGGT	0.00122373	0.00103021	0.000984742	7.10315
												TGAG	0.00500433	0.00541744	0.00561411	7.3416		GTGAG	0.000930548	0.0011999	0.00122292	7.3318
												TGAA	0.00651301	0.00574947	0.00652296	7.2163		GTGAA	0.00140711	0.00116027	0.00124012	7.26915
												TGAC	0.00421372	0.00349605	0.00320723	7.2183		GTGAC	0.00110608	0.000866989	0.000693758	7.27015
												TGAT	0.00410853	0.00391988	0.00464633	7.2437		GTGAT	0.000953705	0.000916642	0.00107935	7.28285
												TGCG	0.0020288	0.00137863	0.000542768	7.2243		GTGCG	0.000478389	0.00033105	0.00013576	7.27225
												TGCA	0.00553941	0.00525368	0.0049796	7.2216		GTGCA	0.00111043	0.00103443	0.000944132	7.2709
												TGCC	0.00573845	0.00501696	0.00408195	7.2255		GTGCC	0.00129893	0.00104058	0.000762011	7.27285
												TGCT	0.0057032	0.00543517	0.00486638	7.2359		GTGCT	0.00128875	0.00114921	0.000979146	7.27805
												TGTG	0.00530691	0.00521858	0.00510864	7.4834		GTGTG	0.00109359	0.00116058	0.00113807	7.4067
												TGTA	0.00228589	0.00372068	0.00496659	7.3195		GTGTA	0.000459253	0.000627581	0.000766855	7.32475
												TGTC	0.00389957	0.0040678	0.00376176	7.3311		GTGTC	0.000902592	0.00087969	0.000700066	7.33055
												TGTT	0.00334993	0.00503507	0.00622181	7.3333		GTGTT	0.000766035	0.000994413	0.00110161	7.33165
												TAGG	0.000902905	0.00242485	0.00300562	7.0383		GTAGG	0.000200962	0.000579986	0.000586954	7.18565
												TAGA	0.0019951	0.00300937	0.00431294	7.1246		GTAGA	0.000464583	0.000713148	0.000912841	7.2288
												TAGC	0.00129891	0.00220883	0.00278363	7.112		GTAGC	0.000331046	0.000582726	0.000610272	7.2225
												TAGT	0.00113876	0.00230015	0.00348938	7.2205		GTAGT	0.000262878	0.00053413	0.000688167	7.27675
												TAAG	0.00167315	0.00287785	0.0040088	7.2853		GTAAG	0.000270892	0.000575598	0.000740191	7.32965
												TAAA	0.00271791	0.00566681	0.0087833	7.6624		GTAAA	0.000534682	0.000939459	0.00130675	7.5182
												TAAC	0.00132679	0.0022421	0.00312484	7.3157		GTAAC	0.000305737	0.000480619	0.000568038	7.34485
												TAAT	0.00163952	0.00358666	0.00611	7.3685		GTAAT	0.000321252	0.000718002	0.00114736	7.37125
												TACG	0.00110337	0.000603854	0.000448002	7.1712		GTACG	0.00023664	0.000122359	7.03669e-05	7.2718
												TACA	0.00348351	0.00369034	0.00495368	7.7293		GTACA	0.000705279	0.000687285	0.000742132	7.55085
												TACC	0.0027462	0.00215259	0.00249605	7.7997		GTACC	0.000639546	0.000440566	0.000425	7.58605
												TACT	0.00244332	0.00295162	0.00406468	7.8065		GTACT	0.0004937	0.000555317	0.000616961	7.58945
												TATG	0.00301517	0.00292739	0.00422542	7.4285		GTATG	0.000561779	0.000558216	0.000713036	7.40485
												TATA	0.00149543	0.00296567	0.0053874	7.951		GTATA	0.000295085	0.000553884	0.000946334	7.6661
												TATC	0.00204998	0.00229567	0.00325368	7.8594		GTATC	0.000468427	0.000466758	0.000563887	7.6203
												TATT	0.00237387	0.0045722	0.00753689	7.8589		GTATT	0.000472172	0.000843057	0.00129191	7.62005
												TCGG	0.00186115	0.00140914	0.000582457	6.9183		GTCGG	0.000370709	0.00029421	8.55765e-05	7.0662
												TCGA	0.00154805	0.000862841	0.00051441	7.0051		GTCGA	0.000231185	0.00015955	6.78905e-05	7.1096
												TCGC	0.0014022	0.00112795	0.000498252	6.9913		GTCGC	0.000289577	0.000257757	8.86728e-05	7.1027
												TCGT	0.00124152	0.000938373	0.000558865	7.1019		GTCGT	0.000235666	0.000195116	8.18558e-05	7.158
												TCAG	0.00600911	0.00571197	0.00519942	7.2345		GTCAG	0.0010433	0.00105866	0.000896978	7.31315
												TCAA	0.0045954	0.00427628	0.00523896	7.3197		GTCAA	0.000847911	0.000708298	0.000745418	7.35575
												TCAC	0.0039666	0.00416837	0.00427354	7.6032		GTCAC	0.00102629	0.000866834	0.000697656	7.4975
												TCAT	0.00398281	0.00441432	0.0052427	7.67		GTCAT	0.00086254	0.000832339	0.000843574	7.5309
												TCCG	0.00202729	0.00155805	0.000561787	7.1263		GTCCG	0.000365776	0.000293177	7.73132e-05	7.25875
												TCCA	0.00592602	0.0058224	0.00486745	7.6883		GTCCA	0.00103177	0.000992308	0.00064861	7.53975
												TCCC	0.00445752	0.00541527	0.0043832	7.6652		GTCCC	0.000955875	0.00105011	0.000639779	7.5282
												TCCT	0.00588789	0.00619823	0.00552055	7.6187		GTCCT	0.00110602	0.00112599	0.000773529	7.50495
												TCTG	0.00554467	0.00643043	0.0057276	7.389		GTCTG	0.000980944	0.00112028	0.000868479	7.3915
												TCTA	0.00235878	0.00301591	0.00431316	7.9163		GTCTA	0.000396867	0.000465	0.000599064	7.65515
												TCTC	0.00386337	0.00513688	0.00520494	8.3391		GTCTC	0.000800695	0.00112821	0.00115956	7.86655
												TCTT	0.00417195	0.00599588	0.00680149	8.2587		GTCTT	0.000778149	0.00108986	0.00116377	7.82635
												TTGG	0.00397926	0.00458295	0.00451148	7.0454		GTTGG	0.000758411	0.000882725	0.000802891	7.26225
												TTGA	0.0037862	0.0042865	0.00526493	7.26		GTTGA	0.000621269	0.000755104	0.000804138	7.36955
												TTGC	0.00305422	0.00368011	0.00386659	7.2488		GTTGC	0.000567021	0.000721201	0.000703388	7.36395
												TTGT	0.00278864	0.00452552	0.00562507	7.359		GTTGT	0.000521302	0.000769262	0.000823191	7.41905
												TTAG	0.00132661	0.00277877	0.00418335	7.3269		GTTAG	0.000231132	0.000454277	0.000634549	7.35735
												TTAA	0.00211175	0.00471993	0.00726164	7.4423		GTTAA	0.000378581	0.000690104	0.000987986	7.41505
												TTAC	0.00217947	0.00273199	0.0038087	7.8272		GTTAC	0.000442923	0.000480502	0.000572115	7.6075
												TTAT	0.0023389	0.00415659	0.00678112	7.8916		GTTAT	0.000426231	0.000607893	0.000909924	7.6397
												TTCG	0.00149771	0.000961409	0.000535604	7.2075		GTTCG	0.000302913	0.000183326	0.000110036	7.2991
												TTCA	0.00495302	0.00576231	0.00652758	7.7712		GTTCA	0.000909313	0.000950671	0.00105946	7.58095
												TTCC	0.00485045	0.00560371	0.00509398	8.0775		GTTCC	0.000901237	0.000911304	0.000688433	7.7341
												TTCT	0.00451219	0.00684094	0.00784144	8.0574		GTTCT	0.000853144	0.00111543	0.00111325	7.72405
												TTTG	0.00438492	0.00592742	0.00751017	7.4727		GTTTG	0.000880321	0.00102623	0.00115114	7.43115
												TTTA	0.00245116	0.00566479	0.00882457	8.0008		GTTTA	0.000456693	0.000822317	0.00114831	7.6952
												TTTC	0.00350345	0.00637392	0.00771415	8.4869		GTTTC	0.000719447	0.00115068	0.00125131	7.93825
												TTTT	0.00267334	0.00660642	0.00987454	7.9561		GTTTT	0.000723051	0.00164034	0.00222608	7.67285
												Correlation	-0.02	0.25	0.46			AGGGG	0.00100931	0.00139767	0.000879092	6.7667
												p-value	0.74	< 0,0005	<10^-13			AGGGA	0.00121153	0.00151637	0.00131597	6.77075
																		AGGGC	0.00123518	0.00134068	0.000776236	6.7698
																		AGGGT	0.000609226	0.00100089	0.000860636	6.78105
																		AGGAG	0.00287365	0.00206616	0.00165439	7.0811
																		AGGAA	0.00227537	0.00198023	0.00194678	7.08305
																		AGGAC	0.00162331	0.00112302	0.000769678	7.08135
																		AGGAT	0.001261	0.0011118	0.00114169	7.0878
																		AGGCG	0.000612901	0.000607526	0.000352685	7.0824
																		AGGCA	0.00130028	0.00158277	0.00160604	7.0865
																		AGGCC	0.00176968	0.00149285	0.000930928	7.08525
																		AGGCT	0.00131733	0.00156402	0.00151966	7.08845
																		AGGTG	0.0015564	0.00141782	0.00124443	7.10645
																		AGGTA	0.000404562	0.000717419	0.000893004	7.1119
																		AGGTC	0.000865923	0.000921359	0.000752789	7.1124
																		AGGTT	0.00065019	0.000958213	0.00111383	7.1138
																		AGAGG	0.00187818	0.00173801	0.00137017	7.18835
																		AGAGA	0.00188876	0.00166688	0.00185825	7.2779
																		AGAGC	0.00164782	0.00132958	0.00100165	7.2763
																		AGAGT	0.00101212	0.00104434	0.00118135	7.28335
																		AGAAG	0.00316426	0.00195691	0.00167086	7.1906
																		AGAAA	0.00272752	0.00243908	0.00315737	7.175
																		AGAAC	0.00154018	0.00110652	0.00110953	7.17355
																		AGAAT	0.00138002	0.00138621	0.00189265	7.17975
																		AGACG	0.000543732	0.000385068	0.000234698	7.13455
																		AGACA	0.00146413	0.00137411	0.00151659	7.18
																		AGACC	0.00135818	0.000980255	0.000853843	7.17905
																		AGACT	0.00102218	0.00103484	0.00114816	7.18195
																		AGATG	0.00202007	0.00146023	0.00140541	7.2758
																		AGATA	0.000777582	0.00084894	0.00128931	7.20255
																		AGATC	0.00123967	0.000847263	0.00087994	7.20335
																		AGATT	0.00103956	0.00107029	0.00141516	7.20445
																		AGCGG	0.000838728	0.000529539	0.000132089	7.07095
																		AGCGA	0.000575452	0.000351687	0.000199101	7.2192
																		AGCGC	0.000678058	0.000449127	0.000108435	7.218
																		AGCGT	0.000400064	0.000294995	0.000138268	7.22385
																		AGCAG	0.00268894	0.00194166	0.00128854	7.1672
																		AGCAA	0.00153738	0.00131726	0.00144745	7.18215
																		AGCAC	0.00132005	0.00115031	0.000970261	7.181
																		AGCAT	0.00113747	0.00106274	0.0011653	7.18625
																		AGCCG	0.000777936	0.000585179	0.000225783	7.11515
																		AGCCA	0.00186391	0.00164807	0.00145701	7.1887
																		AGCCC	0.00189931	0.00146273	0.000825784	7.1882
																		AGCCT	0.00161245	0.00156613	0.00151985	7.19035
																		AGCTG	0.00275892	0.00200799	0.00141778	7.2517
																		AGCTA	0.0007103	0.000743291	0.00104638	7.19615
																		AGCTC	0.00153489	0.00131194	0.000937651	7.1973
																		AGCTT	0.00110061	0.00120767	0.00113542	7.19765
																		AGTGG	0.0015251	0.00128342	0.00119854	6.9804
																		AGTGA	0.00132207	0.00127462	0.00151582	7.1152
																		AGTGC	0.00109519	0.000995653	0.000968917	7.1143
																		AGTGT	0.000932018	0.00100716	0.00107918	7.1192
																		AGTAG	0.000408919	0.000772992	0.00107558	7.25945
																		AGTAA	0.000505008	0.000874944	0.00128126	7.27995
																		AGTAC	0.000773367	0.000551445	0.000618848	7.27915
																		AGTAT	0.000695423	0.000749799	0.00109162	7.28355
																		AGTCG	0.000304507	0.000231579	9.2052e-05	7.20555
																		AGTCA	0.000958177	0.00103977	0.00107177	7.2944
																		AGTCC	0.000936561	0.000941057	0.000729998	7.2941
																		AGTCT	0.000800889	0.00104611	0.00115627	7.2955
																		AGTTG	0.00077265	0.000901713	0.000922391	7.33925
																		AGTTA	0.00049501	0.000737798	0.00107574	7.2936
																		AGTTC	0.0010674	0.000986439	0.00103505	7.29505
																		AGTTT	0.000972691	0.0013917	0.00183347	7.2945
																		AAGGG	0.00104907	0.00119293	0.00104276	6.8635
																		AAGGA	0.00233773	0.00164413	0.00163275	6.99835
																		AAGGC	0.00133148	0.00117376	0.000960376	6.99825
																		AAGGT	0.000996928	0.000986232	0.00100733	7.01235
																		AAGAG	0.00204279	0.00157498	0.00157506	7.20505
																		AAGAA	0.00307238	0.00210711	0.00253833	7.08595
																		AAGAC	0.00142465	0.00107988	0.0011515	7.0867
																		AAGAT	0.00177432	0.00127479	0.00148425	7.0994
																		AAGCG	0.000495559	0.00032628	0.000172597	7.1409
																		AAGCA	0.00162422	0.00142893	0.00151063	7.0813
																		AAGCC	0.00145413	0.0011438	0.000902953	7.08305
																		AAGCT	0.00152642	0.00119582	0.00113428	7.0883
																		AAGTG	0.00125521	0.0012376	0.00143965	7.045
																		AAGTA	0.000739673	0.000941795	0.00134896	7.18375
																		AAGTC	0.000911315	0.000932923	0.000936919	7.1893
																		AAGTT	0.00102921	0.00117558	0.00143171	7.1905
																		AAAGG	0.00140448	0.00148385	0.00159291	7.13665
																		AAAGA	0.00228507	0.00194197	0.00260263	7.1796
																		AAAGC	0.00134028	0.00129119	0.00131887	7.1732
																		AAAGT	0.00111238	0.00143143	0.00190035	7.22735
																		AAAAG	0.00184616	0.00199418	0.00266249	7.24155
																		AAAAA	0.00147764	0.0023043	0.00379163	7.21
																		AAAAC	0.00130996	0.00162761	0.00218908	7.41445
																		AAAAT	0.00156697	0.00260862	0.00423801	7.42675
																		AAACG	0.000370965	0.000307193	0.000223931	7.3897
																		AAACA	0.00140666	0.00183469	0.00240174	7.48705
																		AAACC	0.00110587	0.00105662	0.00124478	7.48635
																		AAACT	0.00110808	0.00137973	0.00182027	7.4908
																		AAATG	0.0014439	0.00182619	0.00251936	7.53045
																		AAATA	0.000943132	0.00202047	0.00340875	7.5187
																		AAATC	0.00101826	0.00117726	0.00151805	7.5208
																		AAATT	0.00110704	0.00179766	0.00291892	7.52275
																		AACGG	0.000407157	0.000238858	0.000124325	7.0224
																		AACGA	0.000435246	0.000225236	0.000155824	7.0657
																		AACGC	0.000337953	0.000217774	0.000104103	7.0588
																		AACGT	0.000362535	0.00026169	0.000203304	7.114
																		AACAG	0.00155345	0.00136099	0.00143069	7.2898
																		AACAA	0.00141437	0.00139524	0.00189443	7.44085
																		AACAC	0.00087809	0.000982017	0.00109037	7.60615
																		AACAT	0.00110007	0.0012529	0.00171701	7.6119
																		AACCG	0.000371452	0.000225264	0.000107209	7.2357
																		AACCA	0.00124685	0.00107356	0.00117093	7.51485
																		AACCC	0.000925519	0.000840036	0.000872889	7.6123
																		AACCT	0.00113552	0.000951249	0.00111084	7.61525
																		AACTG	0.00119849	0.0012	0.00122397	7.37135
																		AACTA	0.000600167	0.000691303	0.00110738	7.63315
																		AACTC	0.000862274	0.000926411	0.00107777	7.6188
																		AACTT	0.00101151	0.00117955	0.00142691	7.6199
																		AATGG	0.00122704	0.00110025	0.00133348	7.22165
																		AATGA	0.00135572	0.00134961	0.00183364	7.3181
																		AATGC	0.000922694	0.000918827	0.00108164	7.31245
																		AATGT	0.00102768	0.00130596	0.00173719	7.36745
																		AATAG	0.000401153	0.000778053	0.00126972	7.3532
																		AATAA	0.000689313	0.00158466	0.00261167	7.40385
																		AATAC	0.000599821	0.000843405	0.00128757	7.65335
																		AATAT	0.000813703	0.00136511	0.00233305	7.6584
																		AATCG	0.000228165	0.000180343	0.000151599	7.29625
																		AATCA	0.000908764	0.00108707	0.00147515	7.57625
																		AATCC	0.000753496	0.000898081	0.00110898	7.66575
																		AATCT	0.000779646	0.00106271	0.00141199	7.66805
																		AATTG	0.000730207	0.000880521	0.00125939	7.4306
																		AATTA	0.000618072	0.00118149	0.00213275	7.6928
																		AATTC	0.000822417	0.00107882	0.00141873	7.66595
																		AATTT	0.000885298	0.00180015	0.00292176	7.66635
																		ACGGG	0.00055063	0.000371864	0.00017905	6.7699
																		ACGGA	0.000525154	0.000319204	0.000166818	6.8756
																		ACGGC	0.000642672	0.000355705	0.00011129	6.87555
																		ACGGT	0.00032529	0.000250276	0.000152144	6.8897
																		ACGAG	0.000689773	0.000310577	0.00016392	7.1369
																		ACGAA	0.000356221	0.000236433	0.000158337	6.9639
																		ACGAC	0.000461316	0.000197207	7.92936e-05	6.96465
																		ACGAT	0.000292313	0.000198142	0.000142415	6.97745
																		ACGCG	0.000213793	0.000159912	3.12778e-05	7.0726
																		ACGCA	0.000353405	0.00027464	0.000146411	6.9582
																		ACGCC	0.000649296	0.000382812	0.000236202	6.95995
																		ACGCT	0.000454028	0.000292345	0.00013647	6.96525
																		ACGTG	0.00067379	0.000413613	0.000247386	7.2572
																		ACGTA	0.00014752	0.00017156	0.000170626	7.06255
																		ACGTC	0.000393989	0.000265519	0.000120031	7.0682
																		ACGTT	0.000244282	0.00025731	0.000203236	7.0694
																		ACAGG	0.00141149	0.00144912	0.00136689	7.0862
																		ACAGA	0.00183858	0.00161746	0.00177735	7.1291
																		ACAGC	0.00183757	0.00139576	0.000976918	7.12255
																		ACAGT	0.00117416	0.00115942	0.0012368	7.17675
																		ACAAG	0.00157231	0.00107644	0.00106779	7.3878
																		ACAAA	0.00133427	0.00169129	0.00235685	7.33365
																		ACAAC	0.00109316	0.00075946	0.000814028	7.34605
																		ACAAT	0.000797914	0.000942612	0.00130174	7.53295
																		ACACG	0.000441755	0.000353393	0.000211987	7.49725
																		ACACA	0.00101715	0.00132602	0.00152983	7.77405
																		ACACC	0.00123007	0.00092306	0.00081703	7.7151
																		ACACT	0.000869686	0.00100062	0.00107488	7.71835
																		ACATG	0.00110017	0.00111315	0.00136719	7.63155
																		ACATA	0.00046569	0.00087384	0.00144048	7.89055
																		ACATC	0.00134367	0.000952236	0.000866609	7.752
																		ACATT	0.000934144	0.00130109	0.00173856	7.75145
																		ACCGG	0.000578976	0.000298566	9.22383e-05	6.9779
																		ACCGA	0.000552968	0.000239638	0.000103543	7.0213
																		ACCGC	0.00059078	0.000343144	0.000128966	7.0143
																		ACCGT	0.000381122	0.000250135	0.000150542	7.06945
																		ACCAG	0.00192727	0.00132385	0.00101351	7.4396
																		ACCAA	0.00133895	0.00100813	0.00107421	7.5802
																		ACCAC	0.00133305	0.00103171	0.000976811	7.5983
																		ACCAT	0.00113711	0.000961629	0.00116867	7.63175
																		ACCCG	0.000509692	0.000365816	0.00018332	7.4839
																		ACCCA	0.00129047	0.00113535	0.00109729	7.7625
																		ACCCC	0.00140362	0.00104469	0.000725061	7.6123
																		ACCCT	0.00122327	0.000991852	0.000854124	7.71825
																		ACCTG	0.00205577	0.00137266	0.00113838	7.61805
																		ACCTA	0.000591055	0.000531297	0.000754582	7.87935
																		ACCTC	0.00136554	0.00114386	0.00110396	8.05715
																		ACCTT	0.00104413	0.000991166	0.00101627	8.01755
																		ACTGG	0.00145866	0.0012339	0.000990774	7.19265
																		ACTGA	0.00106739	0.00117125	0.0012177	7.27875
																		ACTGC	0.00125203	0.00120348	0.00110899	7.27305
																		ACTGT	0.000987727	0.00116087	0.00123778	7.328
																		ACTAG	0.000282855	0.00046384	0.000655844	7.59915
																		ACTAA	0.000375986	0.000678282	0.00111631	7.64695
																		ACTAC	0.000796302	0.000537781	0.000681015	7.8233
																		ACTAT	0.000597926	0.000619645	0.00101258	7.8556
																		ACTCG	0.000342726	0.000274663	0.00015086	7.52595
																		ACTCA	0.000923517	0.000994009	0.00112903	7.8054
																		ACTCC	0.00103344	0.0010864	0.00105417	8.10525
																		ACTCT	0.000878958	0.00103718	0.00118324	8.09215
																		ACTTG	0.000792751	0.00102161	0.00109319	7.6595
																		ACTTA	0.000450176	0.000700216	0.00109201	7.92115
																		ACTTC	0.0013172	0.00113929	0.00106594	8.06555
																		ACTTT	0.000967378	0.0014252	0.0018993	7.83835
																		ATGGG	0.00115468	0.00104777	0.00100876	7.0921
																		ATGGA	0.00194572	0.00123985	0.00128055	7.07565
																		ATGGC	0.00144374	0.00102818	0.000900887	6.9456
																		ATGGT	0.000976445	0.000956009	0.00117482	7.0899
																		ATGAG	0.0014609	0.00111986	0.00126413	7.2802
																		ATGAA	0.00196928	0.00148307	0.00182682	7.21755
																		ATGAC	0.00118936	0.00083366	0.000836534	7.21855
																		ATGAT	0.00124339	0.000990226	0.00130347	7.23125
																		ATGCG	0.000319755	0.00020855	0.000115762	7.2159
																		ATGCA	0.00113136	0.00104767	0.00119071	7.21455
																		ATGCC	0.00120705	0.000925969	0.000950934	7.2165
																		ATGCT	0.00123125	0.00107104	0.00116524	7.2217
																		ATGTG	0.00130425	0.00120799	0.00141434	7.40045
																		ATGTA	0.000606746	0.000931288	0.00136857	7.3185
																		ATGTC	0.000941812	0.000872952	0.00091604	7.3243
																		ATGTT	0.000927245	0.0012604	0.00172531	7.3254
																		ATAGG	0.000239172	0.00054147	0.000766496	7.1754
																		ATAGA	0.000545025	0.000758952	0.00118907	7.21855
																		ATAGC	0.000360065	0.000538011	0.000721147	7.21225
																		ATAGT	0.000332826	0.000614932	0.00102585	7.2665
																		ATAAG	0.000516157	0.00073261	0.00110728	7.34955
																		ATAAA	0.000827659	0.00174612	0.00283025	7.5381
																		ATAAC	0.000393786	0.000601455	0.00090684	7.36475
																		ATAAT	0.000506522	0.00105866	0.00190887	7.39115
																		ATACG	0.000163167	0.000141337	0.000143307	7.542
																		ATACA	0.000661162	0.00101785	0.0015604	7.82105
																		ATACC	0.00050863	0.000496271	0.000694843	7.85625
																		ATACT	0.000511162	0.000746947	0.00108663	7.85965
																		ATATG	0.000702799	0.000848588	0.0013798	7.6757
																		ATATA	0.000404306	0.000962911	0.00188293	7.93695
																		ATATC	0.000547903	0.000630391	0.000971502	7.89115
																		ATATT	0.000724008	0.0013667	0.00233359	7.8909
																		ATCGG	0.000359657	0.000184388	8.0954e-05	7.05635
																		ATCGA	0.000483746	0.00018203	0.000115533	7.09975
																		ATCGC	0.000367538	0.000219235	0.000154623	7.09285
																		ATCGT	0.000361543	0.000198805	0.000144952	7.14815
																		ATCAG	0.0012589	0.0010482	0.00104487	7.49445
																		ATCAA	0.00125029	0.000970622	0.00121222	7.53705
																		ATCAC	0.00093177	0.000905571	0.00107095	7.6788
																		ATCAT	0.00102094	0.000994615	0.00129799	7.7122
																		ATCCG	0.000436822	0.000243792	0.000118504	7.52985
																		ATCCA	0.00137485	0.00109996	0.00107835	7.81085
																		ATCCC	0.000915539	0.000920396	0.000932297	7.7993
																		ATCCT	0.0012539	0.00110366	0.00113899	7.77605
																		ATCTG	0.00114818	0.00124017	0.00121936	7.6635
																		ATCTA	0.0005692	0.000638252	0.00100188	7.92715
																		ATCTC	0.000926865	0.00107653	0.00128483	8.13855
																		ATCTT	0.00100083	0.00126941	0.00148709	8.09835
																		ATTGG	0.000806034	0.000740946	0.000824173	7.2523
																		ATTGA	0.00100031	0.000854095	0.00114135	7.3596
																		ATTGC	0.000736945	0.000738554	0.000913725	7.354
																		ATTGT	0.000688764	0.000947654	0.001314	7.4091
																		ATTAG	0.000317037	0.00066232	0.00115219	7.65525
																		ATTAA	0.000583324	0.00116174	0.00191822	7.71295
																		ATTAC	0.000573397	0.000716973	0.00114795	7.9054
																		ATTAT	0.000655114	0.00106551	0.00191213	7.9376
																		ATTCG	0.000251375	0.000174431	0.000119274	7.5687
																		ATTCA	0.00100966	0.00120494	0.00160027	7.85055
																		ATTCC	0.000850815	0.00100341	0.00109725	8.0037
																		ATTCT	0.000928184	0.00138093	0.00189696	7.99365
																		ATTTG	0.000915246	0.00134331	0.00182478	7.7017
																		ATTTA	0.000622668	0.00141784	0.00238582	7.96575
																		ATTTC	0.000874796	0.00147213	0.00195388	8.2088
																		ATTTT	0.00100374	0.00260772	0.00425605	7.9434
																		CGGGG	0.000888893	0.000813478	0.000239779	6.73105
																		CGGGA	0.000910589	0.000598495	0.000241843	6.7351
																		CGGGC	0.000915981	0.000723086	0.000228145	6.73415
																		CGGGT	0.000364767	0.000374467	0.000181576	6.7454
																		CGGAG	0.000947019	0.000640583	0.000221881	7.0163
																		CGGAA	0.00063255	0.000360427	0.000133198	7.01825
																		CGGAC	0.000511242	0.00029804	7.70337e-05	7.01655
																		CGGAT	0.00038888	0.000247875	0.0001178	7.023
																		CGGCG	0.000659816	0.00050191	4.88741e-05	7.01765
																		CGGCA	0.000781789	0.000456477	0.000139899	7.02175
																		CGGCC	0.00107085	0.000781084	0.000228282	7.0205
																		CGGCT	0.000844369	0.000593763	0.000224384	7.0237
																		CGGTG	0.000618391	0.000478082	0.00020517	7.04175
																		CGGTA	0.000137788	0.000148052	8.22889e-05	7.0472
																		CGGTC	0.000306455	0.000282482	8.27155e-05	7.0477
																		CGGTT	0.000236861	0.000224249	0.00010809	7.0491
																		CGAGG	0.000990791	0.000584389	0.000241316	7.1778
																		CGAGA	0.00078255	0.000412025	0.000284213	7.26735
																		CGAGC	0.000690066	0.00038799	0.000105152	7.26575
																		CGAGT	0.000474342	0.000278605	0.00015113	7.2728
																		CGAAG	0.000526668	0.000353209	0.000134287	7.12615
																		CGAAA	0.000376934	0.000235052	0.000167559	7.11055
																		CGAAC	0.000237941	0.000184788	0.000108448	7.1091
																		CGAAT	0.000265561	0.000172933	0.000120259	7.1153
																		CGACG	0.000369433	0.000153052	2.05212e-05	7.0701
																		CGACA	0.000554093	0.000254345	0.000130351	7.11555
																		CGACC	0.000498313	0.000259599	7.99992e-05	7.1146
																		CGACT	0.000422211	0.000235249	9.01067e-05	7.1175
																		CGATG	0.000474723	0.000304665	0.00011832	7.21145
																		CGATA	0.000146856	0.000108957	8.78805e-05	7.1382
																		CGATC	0.000213032	0.000192466	0.000136765	7.139
																		CGATT	0.000214767	0.000179318	0.0001492	7.1401
																		CGCGG	0.000490016	0.000479059	6.58758e-05	7.06075
																		CGCGA	0.000201165	0.000163272	3.56475e-05	7.209
																		CGCGC	0.000379573	0.000376812	7.44706e-05	7.2078
																		CGCGT	0.000186855	0.000165433	3.11861e-05	7.21365
																		CGCAG	0.00077389	0.000614819	0.000167466	7.1022
																		CGCAA	0.000375499	0.000206732	0.000111161	7.11715
																		CGCAC	0.000394432	0.00032699	0.000137911	7.116
																		CGCAT	0.000343178	0.000210195	0.000116966	7.12125
																		CGCCG	0.000627618	0.000496765	4.83275e-05	7.05015
																		CGCCA	0.000858962	0.000504696	0.000232187	7.1237
																		CGCCC	0.000827057	0.000717969	0.000262446	7.1232
																		CGCCT	0.000816625	0.000605915	0.000351905	7.12535
																		CGCTG	0.00105196	0.000662475	0.000174415	7.18675
																		CGCTA	0.000249046	0.000139115	8.10095e-05	7.1312
																		CGCTC	0.000509745	0.000468999	0.000148968	7.13235
																		CGCTT	0.000414153	0.00032698	0.000172782	7.1327
																		CGTGG	0.000974276	0.000600967	0.000253776	7.24965
																		CGTGA	0.000487421	0.000364581	0.000270312	7.38445
																		CGTGC	0.00060757	0.000388658	0.000187314	7.38355
																		CGTGT	0.000469463	0.000361602	0.000214638	7.38845
																		CGTAG	0.000127419	0.00018429	0.000102517	7.1953
																		CGTAA	0.00011395	0.000142897	0.000129651	7.2158
																		CGTAC	0.000171607	0.000123867	7.20907e-05	7.215
																		CGTAT	0.000150903	0.00013904	0.000145685	7.2194
																		CGTCG	0.000207205	0.000156844	2.09552e-05	7.1415
																		CGTCA	0.000473288	0.000282905	0.000126299	7.23035
																		CGTCC	0.00047529	0.000405686	0.000112661	7.23005
																		CGTCT	0.000426993	0.000385961	0.000236374	7.23145
																		CGTTG	0.00022913	0.000245248	0.000124785	7.2752
																		CGTTA	0.000125355	0.000132259	0.000118527	7.22955
																		CGTTC	0.000272273	0.000258076	0.000121545	7.231
																		CGTTT	0.000259221	0.000304698	0.000224029	7.23045
																		CAGGG	0.0015639	0.00194258	0.00118138	6.8374
																		CAGGA	0.00250573	0.00211284	0.00168643	6.97225
																		CAGGC	0.00176015	0.00186078	0.00148255	6.97215
																		CAGGT	0.00126239	0.00135829	0.0011384	6.98625
																		CAGAG	0.00236469	0.00207019	0.00168401	7.1789
																		CAGAA	0.00255522	0.00193203	0.0018657	7.0598
																		CAGAC	0.0014256	0.00111452	0.000858985	7.06055
																		CAGAT	0.00165726	0.0012271	0.00121386	7.07325
																		CAGCG	0.00110784	0.000678573	0.00017412	7.1146
																		CAGCA	0.00282851	0.00203892	0.0014532	7.055
																		CAGCC	0.00265276	0.00215836	0.00150876	7.05675
																		CAGCT	0.00242798	0.00200664	0.00141539	7.062
																		CAGTG	0.00204601	0.00169531	0.00155724	7.01875
																		CAGTA	0.000846786	0.000862703	0.000986849	7.1575
																		CAGTC	0.00104768	0.00102673	0.000808517	7.16305
																		CAGTT	0.00116223	0.0012039	0.00123466	7.16425
																		CAAGG	0.00176793	0.00127952	0.0010527	7.12465
																		CAAGA	0.0020957	0.00138027	0.0013831	7.1676
																		CAAGC	0.00140903	0.000963433	0.00082449	7.1612
																		CAAGT	0.00117669	0.00102132	0.00109298	7.21535
																		CAAAG	0.00168136	0.00157588	0.00166268	7.20695
																		CAAAA	0.00147305	0.00189569	0.00272514	7.1754
																		CAAAC	0.000933568	0.00101212	0.00113867	7.37985
																		CAAAT	0.00101786	0.0013305	0.00182033	7.39215
																		CAACG	0.000545538	0.000245333	0.000124175	7.16305
																		CAACA	0.00155464	0.00117363	0.00131931	7.2604
																		CAACC	0.0011317	0.0007742	0.000737556	7.2597
																		CAACT	0.00106354	0.000905148	0.000913023	7.26415
																		CAATG	0.00117769	0.000960003	0.00103044	7.4784
																		CAATA	0.000528085	0.000779425	0.00116042	7.46665
																		CAATC	0.000530192	0.000631383	0.000722238	7.46875
																		CAATT	0.000602761	0.000883383	0.00125448	7.4707
																		CACGG	0.000729693	0.000508235	0.000206845	7.01085
																		CACGA	0.000437141	0.000314228	0.000180873	7.05415
																		CACGC	0.000585511	0.000450857	0.000283603	7.04725
																		CACGT	0.000418616	0.000407157	0.000249157	7.10245
																		CACAG	0.00200261	0.0018995	0.00147237	7.4577
																		CACAA	0.00105347	0.00113465	0.00126012	7.60875
																		CACAC	0.000946931	0.00114771	0.0011311	7.77405
																		CACAT	0.000875141	0.00119549	0.00140842	7.7798
																		CACCG	0.000806273	0.000477668	0.000205149	7.34535
																		CACCA	0.00203176	0.00151588	0.00131856	7.6245
																		CACCC	0.00155639	0.00126564	0.000907313	7.72195
																		CACCT	0.00164645	0.00143248	0.0012434	7.7249
																		CACTG	0.00158625	0.00169863	0.00154986	7.4798
																		CACTA	0.000505663	0.000593909	0.000771712	7.7416
																		CACTC	0.000838391	0.0010313	0.000992307	7.72725
																		CACTT	0.000861451	0.00123123	0.00144049	7.72835
																		CATGG	0.00146953	0.00127883	0.00117868	7.2102
																		CATGA	0.00122879	0.00109087	0.00122863	7.30665
																		CATGC	0.000964827	0.000928549	0.000994172	7.301
																		CATGT	0.000876717	0.00111372	0.00136982	7.356
																		CATAG	0.000382318	0.000664707	0.000838694	7.6125
																		CATAA	0.000425045	0.000815202	0.00123463	7.66315
																		CATAC	0.000442383	0.000552507	0.000713147	7.91265
																		CATAT	0.000502697	0.000834477	0.00137166	7.9177
																		CATCG	0.000734856	0.00030248	0.000117764	7.4149
																		CATCA	0.00175149	0.00125036	0.00113828	7.6949
																		CATCC	0.00160926	0.00116688	0.000858264	7.7844
																		CATCT	0.00142608	0.00147121	0.00140549	7.7867
																		CATTG	0.00110919	0.000968033	0.00103777	7.54675
																		CATTA	0.000561921	0.000836977	0.00123957	7.80895
																		CATTC	0.000833689	0.00106439	0.00119915	7.7821
																		CATTT	0.00093386	0.00183294	0.00252639	7.7825
																		CCGGG	0.0010812	0.000899143	0.000316343	6.74685
																		CCGGA	0.000770383	0.000476404	0.000117994	6.85255
																		CCGGC	0.000995369	0.000744292	0.000206241	6.8525
																		CCGGT	0.000342868	0.000298021	9.14931e-05	6.86665
																		CCGAG	0.00104217	0.000634169	0.000292639	7.11395
																		CCGAA	0.000436982	0.000276228	0.000119403	6.94095
																		CCGAC	0.000600397	0.000290498	8.54883e-05	6.9417
																		CCGAT	0.000275833	0.000186846	8.09352e-05	6.9545
																		CCGCG	0.000514926	0.000485074	6.59467e-05	7.04955
																		CCGCA	0.000702419	0.000478491	0.000147579	6.93515
																		CCGCC	0.00109649	0.000883947	0.000285692	6.9369
																		CCGCT	0.000708148	0.000522317	0.000133041	6.9422
																		CCGTG	0.000810825	0.000520447	0.000205405	7.2341
																		CCGTA	0.000164903	0.000154673	9.6775e-05	7.03945
																		CCGTC	0.000446784	0.000384086	0.000184524	7.0451
																		CCGTT	0.000230255	0.000237876	0.000122506	7.0463
																		CCAGG	0.00242002	0.00245668	0.00168329	7.07565
																		CCAGA	0.00227622	0.00167787	0.0012278	7.11855
																		CCAGC	0.00274748	0.0021997	0.00156311	7.112
																		CCAGT	0.00147938	0.00123369	0.000998027	7.1662
																		CCAAG	0.00204974	0.00144809	0.00115099	7.3668
																		CCAAA	0.00142779	0.00146206	0.00166776	7.31265
																		CCAAC	0.0012349	0.000883905	0.000793722	7.32505
																		CCAAT	0.000746704	0.000736698	0.000819101	7.51195
																		CCACG	0.000795497	0.000586635	0.000254212	7.32905
																		CCACA	0.00165201	0.00154138	0.00127098	7.60585
																		CCACC	0.00210643	0.00163645	0.00121618	7.5469
																		CCACT	0.00115316	0.00129242	0.00119274	7.55015
																		CCATG	0.00145667	0.00127887	0.00117581	7.49105
																		CCATA	0.000466027	0.000644187	0.000819087	7.75005
																		CCATC	0.00160668	0.00122812	0.00102738	7.6115
																		CCATT	0.000901654	0.00110325	0.00132824	7.61095
																		CCCGG	0.00108685	0.000901511	0.000315378	6.9676
																		CCCGA	0.000673692	0.000441934	0.000173841	7.011
																		CCCGC	0.000872865	0.000786267	0.000222388	7.004
																		CCCGT	0.000417597	0.000369101	0.000176378	7.05915
																		CCCAG	0.00273699	0.00252596	0.00190842	7.42875
																		CCCAA	0.00134931	0.00122906	0.00121331	7.56935
																		CCCAC	0.00145707	0.00144546	0.00102467	7.58745
																		CCCAT	0.00100109	0.00103777	0.00100422	7.6209
																		CCCCG	0.0010152	0.000810367	0.000235241	7.2254
																		CCCCA	0.00202592	0.00182729	0.00120658	7.504
																		CCCCC	0.0012193	0.00101131	0.000533078	7.3538
																		CCCCT	0.00149304	0.00140201	0.000884664	7.45975
																		CCCTG	0.00251906	0.00194371	0.00118671	7.46255
																		CCCTA	0.000604984	0.000580212	0.000633634	7.72385
																		CCCTC	0.00152186	0.00152839	0.000967857	7.90165
																		CCCTT	0.000992934	0.00119429	0.00104526	7.86205
																		CCTGG	0.00316308	0.002459	0.00168654	7.18235
																		CCTGA	0.00186204	0.00149208	0.00129775	7.26845
																		CCTGC	0.00248736	0.00188659	0.00114056	7.26275
																		CCTGT	0.00158945	0.00145775	0.00137366	7.3177
																		CCTAG	0.000397115	0.0006365	0.000727191	7.58835
																		CCTAA	0.000441941	0.000630861	0.000882325	7.63615
																		CCTAC	0.000969919	0.000585287	0.000584949	7.8125
																		CCTAT	0.000621402	0.000532603	0.000759319	7.8448
																		CCTCG	0.000672036	0.000584427	0.000242272	7.7073
																		CCTCA	0.00191324	0.00163563	0.00145942	7.98675
																		CCTCC	0.00194567	0.0021498	0.00160613	8.2866
																		CCTCT	0.00163152	0.00173665	0.00137083	8.2735
																		CCTTG	0.00106193	0.00128304	0.00106317	7.80015
																		CCTTA	0.00053137	0.000674814	0.000840222	8.0618
																		CCTTC	0.00171987	0.00156714	0.00116967	8.2062
																		CCTTT	0.00106378	0.00147817	0.00160142	7.979
																		CTGGG	0.00220644	0.00253059	0.00190441	7.0818
																		CTGGA	0.00315613	0.00205045	0.00141352	7.06535
																		CTGGC	0.00216759	0.00173935	0.00114973	6.9353
																		CTGGT	0.00156723	0.00132542	0.00102615	7.0796
																		CTGAG	0.00175664	0.00190085	0.00164634	7.25955
																		CTGAA	0.00191451	0.00162255	0.00154154	7.1969
																		CTGAC	0.00120239	0.00105088	0.000893805	7.1979
																		CTGAT	0.00117266	0.0010545	0.00104433	7.2106
																		CTGCG	0.00100922	0.000623427	0.000171104	7.1952
																		CTGCA	0.00235888	0.00197986	0.00151065	7.19385
																		CTGCC	0.00225983	0.00199576	0.00132782	7.1958
																		CTGCT	0.00232637	0.00194989	0.00128347	7.201
																		CTGTG	0.00211964	0.00191093	0.00148712	7.3797
																		CTGTA	0.000738805	0.00110376	0.00134646	7.29775
																		CTGTC	0.00135355	0.00133232	0.00112783	7.30355
																		CTGTT	0.00102485	0.00136309	0.0014424	7.30465
																		CTAGG	0.000249692	0.00063953	0.000733504	7.1665
																		CTAGA	0.000499624	0.000679316	0.000908965	7.20965
																		CTAGC	0.00031407	0.000470249	0.000545271	7.20335
																		CTAGT	0.000279623	0.000470785	0.000650362	7.2576
																		CTAAG	0.000420192	0.000650347	0.000828482	7.3378
																		CTAAA	0.000606702	0.000971604	0.001508	7.52635
																		CTAAC	0.000279977	0.000451406	0.000631765	7.353
																		CTAAT	0.00036335	0.000666643	0.00115878	7.3794
																		CTACG	0.000485048	0.000189585	9.9846e-05	7.4571
																		CTACA	0.00127506	0.000841634	0.000991707	7.73615
																		CTACC	0.000963357	0.000613442	0.000611866	7.77135
																		CTACT	0.000815058	0.000775685	0.00107174	7.77475
																		CTATG	0.000971894	0.000660398	0.000834741	7.61805
																		CTATA	0.000390899	0.000566176	0.000969249	7.8793
																		CTATC	0.000477282	0.000455546	0.000623356	7.8335
																		CTATT	0.000527766	0.000771418	0.00127379	7.83325
																		CTCGG	0.000695538	0.000634216	0.000290016	7.04765
																		CTCGA	0.000378802	0.000292063	0.000175692	7.09105
																		CTCGC	0.000438841	0.000428349	0.000150624	7.08415
																		CTCGT	0.000326432	0.000305699	0.000165221	7.13945
																		CTCAG	0.00201508	0.00191359	0.00165194	7.4852
																		CTCAA	0.00123205	0.00113489	0.00140282	7.5278
																		CTCAC	0.00103497	0.00119276	0.00121518	7.66955
																		CTCAT	0.00107769	0.0011275	0.00126269	7.70295
																		CTCCG	0.000714276	0.000641903	0.000226372	7.73095
																		CTCCA	0.00195461	0.00195499	0.00144518	8.01195
																		CTCCC	0.00148728	0.0018945	0.00145973	8.0004
																		CTCCT	0.00181744	0.0020516	0.00166052	7.97715
																		CTCTG	0.00182167	0.00206476	0.00168505	7.8492
																		CTCTA	0.000663907	0.000810231	0.00107945	8.11285
																		CTCTC	0.00109377	0.00137456	0.00113195	8.32425
																		CTCTT	0.001309	0.00156492	0.00158403	8.28405
																		CTTGG	0.00115702	0.00144812	0.00115797	7.24365
																		CTTGA	0.000817927	0.00115946	0.00127947	7.35095
																		CTTGC	0.000791335	0.000989686	0.000862995	7.34535
																		CTTGT	0.000696291	0.00108318	0.0010767	7.40045
																		CTTAG	0.000336465	0.000656038	0.000833669	7.64605
																		CTTAA	0.000454745	0.000894844	0.00128185	7.70375
																		CTTAC	0.000538702	0.000570612	0.000734669	7.8962
																		CTTAT	0.000541403	0.000734509	0.00111011	7.9284
																		CTTCG	0.000680227	0.000355968	0.0001332	7.73075
																		CTTCA	0.00188184	0.00171031	0.00140603	8.0126
																		CTTCC	0.00200687	0.00186332	0.00137948	8.16575
																		CTTCT	0.00162209	0.00194283	0.00168198	8.1557
																		CTTTG	0.00144836	0.00157488	0.00167234	7.63615
																		CTTTA	0.00063905	0.00114733	0.00154587	7.9002
																		CTTTC	0.000986106	0.00150294	0.00157762	8.14325
																		CTTTT	0.000911864	0.00199284	0.00267446	7.87785
																		TGGGG	0.00151444	0.00184995	0.00120472	6.98245
																		TGGGA	0.00158979	0.00176769	0.00180424	6.9865
																		TGGGC	0.00160943	0.00150499	0.00105344	6.98555
																		TGGGT	0.000782408	0.00113432	0.00110009	6.9968
																		TGGAG	0.00309931	0.00196878	0.0014483	7.14555
																		TGGAA	0.00225397	0.0017235	0.00163234	7.1475
																		TGGAC	0.00174355	0.000997551	0.000649868	7.1458
																		TGGAT	0.00149398	0.00110774	0.00107898	7.15225
																		TGGCG	0.000707236	0.00050198	0.000234253	7.0169
																		TGGCA	0.00165428	0.00147924	0.00125783	7.021
																		TGGCC	0.00207537	0.00155708	0.00107072	7.01975
																		TGGCT	0.00172963	0.00163798	0.00146416	7.02295
																		TGGTG	0.00199649	0.00150737	0.00132805	7.17115
																		TGGTA	0.000584502	0.00073846	0.000933483	7.1766
																		TGGTC	0.0010119	0.000972046	0.000813499	7.1771
																		TGGTT	0.000837816	0.00107703	0.00118341	7.1785
																		TGAGG	0.00151179	0.001632	0.00145541	7.19715
																		TGAGA	0.00131462	0.00146626	0.00178795	7.2867
																		TGAGC	0.00127917	0.00124249	0.00116887	7.2851
																		TGAGT	0.00075517	0.000989474	0.00113184	7.29215
																		TGAAG	0.00252266	0.00169969	0.00140832	7.25585
																		TGAAA	0.00173616	0.00182944	0.0023631	7.24025
																		TGAAC	0.00110928	0.000950704	0.0010544	7.2388
																		TGAAT	0.00100592	0.00120101	0.00160285	7.245
																		TGACG	0.000447617	0.000286171	0.000123656	7.20005
																		TGACA	0.0013834	0.00117918	0.00118993	7.2455
																		TGACC	0.00129412	0.000948317	0.000783266	7.24455
																		TGACT	0.000984849	0.00103608	0.00107039	7.24745
																		TGATG	0.00177604	0.00126956	0.00114442	7.3413
																		TGATA	0.000644682	0.000752656	0.00110529	7.26805
																		TGATC	0.000880401	0.000815456	0.00090942	7.26885
																		TGATT	0.000779654	0.0010887	0.00149035	7.26995
																		TGCGG	0.000785835	0.000479976	0.000147198	7.07885
																		TGCGA	0.000365936	0.000227449	0.00011021	7.2271
																		TGCGC	0.000554615	0.000373993	0.00012919	7.2259
																		TGCGT	0.000313574	0.00028001	0.000149769	7.23175
																		TGCAG	0.00247658	0.00198309	0.00150749	7.23335
																		TGCAA	0.00114358	0.00113593	0.00127176	7.2483
																		TGCAC	0.00105466	0.00102926	0.000942337	7.24715
																		TGCAT	0.00081001	0.00105106	0.00119701	7.2524
																		TGCCG	0.000670008	0.000454921	0.000139284	7.1815
																		TGCCA	0.00177818	0.00147278	0.00125971	7.25505
																		TGCCC	0.00170869	0.00143686	0.00100849	7.25455
																		TGCCT	0.00148501	0.00158248	0.00161008	7.2567
																		TGCTG	0.0027764	0.00205266	0.00146308	7.318
																		TGCTA	0.000674099	0.000730571	0.000942368	7.26245
																		TGCTC	0.00131468	0.00127012	0.000953837	7.2636
																		TGCTT	0.000991331	0.0014285	0.00151832	7.26395
																		TGTGG	0.00196817	0.00156037	0.00127757	7.2679
																		TGTGA	0.00132719	0.00134485	0.00141607	7.4027
																		TGTGC	0.00121764	0.0011599	0.00102418	7.4018
																		TGTGT	0.000947737	0.00134506	0.00154185	7.4067
																		TGTAG	0.000411257	0.000847573	0.00100258	7.32625
																		TGTAA	0.000527305	0.00111225	0.00158446	7.34675
																		TGTAC	0.000714462	0.000695611	0.000741981	7.34595
																		TGTAT	0.000599662	0.0010225	0.00156549	7.35035
																		TGTCG	0.000335881	0.000254002	0.00013024	7.2726
																		TGTCA	0.00128588	0.00118391	0.00119854	7.36145
																		TGTCC	0.00117897	0.00119262	0.000852819	7.36115
																		TGTCT	0.0010122	0.00138081	0.0015279	7.36255
																		TGTTG	0.000917983	0.00118287	0.00133239	7.4062
																		TGTTA	0.000518973	0.000872162	0.00129064	7.36055
																		TGTTC	0.000952022	0.00112626	0.00114699	7.362
																		TGTTT	0.000937827	0.0018472	0.00243245	7.36145
																		TAGGG	0.000199155	0.000587796	0.000641972	6.88255
																		TAGGA	0.000331861	0.000768759	0.000977762	7.0174
																		TAGGC	0.000207453	0.000508018	0.000590561	7.0173
																		TAGGT	0.000153108	0.000534337	0.000760388	7.0314
																		TAGAG	0.000557502	0.00080853	0.00107681	7.2243
																		TAGAA	0.000707254	0.00107108	0.00157596	7.1052
																		TAGAC	0.000321801	0.000458549	0.000596848	7.10595
																		TAGAT	0.000394662	0.000641386	0.00100759	7.11865
																		TAGCG	8.60025e-05	0.000139415	8.23805e-05	7.16025
																		TAGCA	0.000463583	0.000727296	0.000943243	7.10065
																		TAGCC	0.000377979	0.000571688	0.000679433	7.1024
																		TAGCT	0.000349607	0.000745612	0.00104627	7.10765
																		TAGTG	0.000439567	0.000593528	0.000779441	7.06445
																		TAGTA	0.000234532	0.00054614	0.000955038	7.2032
																		TAGTC	0.000210853	0.000466734	0.000635078	7.20875
																		TAGTT	0.000240695	0.000693036	0.00111325	7.20995
																		TAAGG	0.000436379	0.000674706	0.000840994	7.14275
																		TAAGA	0.000557351	0.00090215	0.00131496	7.1857
																		TAAGC	0.000348818	0.000549448	0.00071086	7.1793
																		TAAGT	0.000280978	0.000698638	0.00109295	7.23345
																		TAAAG	0.000851878	0.00114108	0.0015324	7.46775
																		TAAAA	0.000850373	0.00219372	0.00356956	7.4362
																		TAAAC	0.000442065	0.000816325	0.00114606	7.64065
																		TAAAT	0.000510569	0.00142917	0.00237869	7.65295
																		TAACG	0.000104253	0.000130831	0.000118765	7.2381
																		TAACA	0.000494621	0.000863991	0.00127873	7.33545
																		TAACC	0.000336279	0.000479435	0.000614279	7.33475
																		TAACT	0.000358586	0.000738522	0.00107464	7.3392
																		TAATG	0.000598785	0.000832377	0.00124072	7.39295
																		TAATA	0.000336191	0.000929352	0.00167721	7.3812
																		TAATC	0.000308066	0.000655403	0.00108854	7.3833
																		TAATT	0.000376411	0.00118393	0.00213465	7.38525
																		TACGG	0.000292853	0.00015909	9.38952e-05	7.02775
																		TACGA	0.000349456	0.000146483	0.000104635	7.07105
																		TACGC	0.000213483	0.00011742	7.56459e-05	7.06415
																		TACGT	0.000247133	0.000172815	0.000168921	7.11935
																		TACAG	0.0011356	0.00110087	0.00134006	7.47685
																		TACAA	0.0010043	0.00100112	0.00140617	7.6279
																		TACAC	0.000604957	0.000619494	0.000765388	7.7932
																		TACAT	0.000717774	0.000926833	0.00137372	7.79895
																		TACCG	0.000332277	0.000148644	8.07172e-05	7.45865
																		TACCA	0.000944336	0.000739104	0.000924937	7.7378
																		TACCC	0.00059109	0.000514056	0.000556429	7.83525
																		TACCT	0.000853941	0.000724618	0.000902575	7.8382
																		TACTG	0.00083902	0.000858362	0.000980053	7.59325
																		TACTA	0.000427347	0.000550318	0.000954855	7.85505
																		TACTC	0.000525765	0.000601723	0.000773483	7.8407
																		TACTT	0.000653706	0.000938975	0.00134891	7.8418
																		TATGG	0.000781275	0.000658058	0.000827701	7.2272
																		TATGA	0.00102545	0.000809907	0.00115801	7.32365
																		TATGC	0.000577426	0.000539144	0.000729341	7.318
																		TATGT	0.000603957	0.000880559	0.00144704	7.373
																		TATAG	0.000293145	0.000561524	0.000973515	7.63175
																		TATAA	0.000474386	0.00101469	0.00182618	7.6824
																		TATAC	0.000330302	0.000552239	0.000940943	7.9319
																		TATAT	0.00043351	0.000969208	0.00189367	7.93695
																		TATCG	0.000195587	0.000109625	8.75594e-05	7.5269
																		TATCA	0.000708449	0.00075836	0.00110423	7.8069
																		TATCC	0.000563267	0.000562375	0.000724129	7.8964
																		TATCT	0.000555687	0.000836531	0.00129203	7.8987
																		TATTG	0.000606312	0.000792906	0.00117344	7.65905
																		TATTA	0.000455392	0.000927364	0.00167162	7.92125
																		TATTC	0.000570342	0.000843584	0.00127684	7.8944
																		TATTT	0.000728205	0.00201295	0.00342227	7.8948
																		TCGGG	0.000540712	0.000442154	0.0001751	6.7869
																		TCGGA	0.000483188	0.000287524	9.90201e-05	6.8926
																		TCGGC	0.000553916	0.000421634	0.000198118	6.89255
																		TCGGT	0.000266473	0.000241043	0.000103967	6.9067
																		TCGAG	0.000565064	0.000291086	0.000175534	7.154
																		TCGAA	0.000333198	0.000220344	0.000151443	6.981
																		TCGAC	0.000382557	0.000160156	6.65333e-05	6.98175
																		TCGAT	0.000250179	0.000183143	0.000115372	6.99455
																		TCGCG	0.000155995	0.000162666	3.53467e-05	7.0897
																		TCGCA	0.000291631	0.000230409	0.000109671	6.9753
																		TCGCC	0.000550967	0.000380444	0.000148157	6.97705
																		TCGCT	0.000388676	0.000340588	0.000199419	6.98235
																		TCGTG	0.000538109	0.000319584	0.000187465	7.2744
																		TCGTA	0.000133644	0.00014395	0.000105038	7.07975
																		TCGTC	0.000373135	0.000250567	0.000103216	7.0854
																		TCGTT	0.000196879	0.000219475	0.000157904	7.0866
																		TCAGG	0.0013031	0.00148929	0.00130112	7.09125
																		TCAGA	0.00168596	0.00144531	0.00140216	7.13415
																		TCAGC	0.00182183	0.00148224	0.00119307	7.1276
																		TCAGT	0.00112277	0.00118403	0.00123211	7.1818
																		TCAAG	0.00156547	0.00117141	0.0012783	7.2844
																		TCAAA	0.00119518	0.00146176	0.00196835	7.23025
																		TCAAC	0.00111888	0.000748995	0.000796526	7.24265
																		TCAAT	0.000691952	0.000845975	0.00113217	7.42955
																		TCACG	0.000453603	0.000362941	0.000270105	7.3703
																		TCACA	0.00108369	0.00133625	0.0014042	7.6471
																		TCACC	0.00149046	0.00114161	0.00101495	7.58815
																		TCACT	0.000917363	0.00126845	0.00151297	7.5914
																		TCATG	0.00112454	0.00109372	0.00123051	7.53225
																		TCATA	0.000479381	0.000805255	0.00115355	7.79125
																		TCATC	0.00148789	0.00115186	0.00101049	7.6527
																		TCATT	0.000934507	0.00136663	0.00184624	7.65215
																		TCCGG	0.000636526	0.000475361	0.000117507	6.98225
																		TCCGA	0.000489555	0.000285109	0.000101175	7.02565
																		TCCGC	0.000550506	0.000458492	0.000166998	7.01865
																		TCCGT	0.000349491	0.000319476	0.000169958	7.0738
																		TCCAG	0.00223871	0.0020197	0.00141389	7.4458
																		TCCAA	0.00125126	0.00123427	0.00117268	7.5864
																		TCCAC	0.00137206	0.00127203	0.000940427	7.6045
																		TCCAT	0.0010217	0.00123406	0.00127718	7.63795
																		TCCCG	0.000572476	0.000605233	0.000244774	7.3811
																		TCCCA	0.00137252	0.00176616	0.00180102	7.6597
																		TCCCC	0.00128015	0.00146522	0.000961219	7.5095
																		TCCCT	0.00119617	0.00150424	0.00130974	7.61545
																		TCCTG	0.00249011	0.0021126	0.00169277	7.48905
																		TCCTA	0.000660259	0.00076164	0.000971927	7.75035
																		TCCTC	0.00169259	0.00174607	0.00123447	7.92815
																		TCCTT	0.00110043	0.0016334	0.00164	7.88855
																		TCTGG	0.00160571	0.00167808	0.00123542	7.19715
																		TCTGA	0.00125859	0.00144361	0.00140781	7.28325
																		TCTGC	0.00149359	0.00159715	0.00121461	7.27755
																		TCTGT	0.00111635	0.00163423	0.001798	7.3325
																		TCTAG	0.00034556	0.000684442	0.0009108	7.6055
																		TCTAA	0.000432421	0.000823317	0.00124346	7.6533
																		TCTAC	0.00095738	0.000720046	0.000908749	7.82965
																		TCTAT	0.000605453	0.000757101	0.00119359	7.86195
																		TCTCG	0.000365316	0.000409554	0.000283548	7.75805
																		TCTCA	0.00111724	0.00146788	0.00178331	8.0375
																		TCTCC	0.00145189	0.00177759	0.00141925	8.33735
																		TCTCT	0.00106384	0.00166434	0.00186257	8.32425
																		TCTTG	0.000892488	0.00136951	0.0013947	7.8503
																		TCTTA	0.000493319	0.000906234	0.00130983	8.11195
																		TCTTC	0.00179562	0.00181499	0.00149302	8.25635
																		TCTTT	0.00103833	0.00194768	0.0026215	8.02915
																		TTGGG	0.000852764	0.00123256	0.00121497	7.10185
																		TTGGA	0.00144329	0.00123155	0.00117434	7.0854
																		TTGGC	0.000942786	0.00106468	0.000977572	6.95535
																		TTGGT	0.00073513	0.0010026	0.00108942	7.09965
																		TTGAG	0.000889035	0.00113894	0.00141154	7.3008
																		TTGAA	0.00125992	0.00141529	0.00181925	7.23815
																		TTGAC	0.000741957	0.000707688	0.00074551	7.23915
																		TTGAT	0.000862549	0.000981091	0.00122527	7.25185
																		TTGCG	0.000208639	0.000199538	0.000113658	7.23655
																		TTGCA	0.000910234	0.00113733	0.00127306	7.2352
																		TTGCC	0.000927272	0.000984244	0.000975966	7.23715
																		TTGCT	0.00100211	0.0013154	0.00145566	7.24235
																		TTGTG	0.000978146	0.00115315	0.00126941	7.4212
																		TTGTA	0.000464238	0.00101603	0.00141651	7.33925
																		TTGTC	0.000689455	0.000933966	0.000970163	7.34505
																		TTGTT	0.000668459	0.00140813	0.00192328	7.34615
																		TTAGG	0.00021962	0.000639187	0.000883687	7.1826
																		TTAGA	0.000499792	0.000826381	0.00124605	7.22575
																		TTAGC	0.000302939	0.000597419	0.000875399	7.21945
																		TTAGT	0.000283068	0.000681285	0.00112293	7.2737
																		TTAAG	0.000477831	0.000890807	0.00128713	7.3638
																		TTAAA	0.000765982	0.00192588	0.00297338	7.55235
																		TTAAC	0.000356283	0.000687384	0.000983076	7.379
																		TTAAT	0.000476264	0.00116085	0.00192345	7.4054
																		TTACG	0.000187369	0.000144523	0.000129656	7.4992
																		TTACA	0.0007711	0.00110075	0.00158767	7.77825
																		TTACC	0.000579065	0.000580682	0.000734675	7.81345
																		TTACT	0.000613211	0.000871298	0.00128251	7.81685
																		TTATG	0.000701507	0.000828002	0.0012438	7.66005
																		TTATA	0.000429145	0.00101503	0.00183633	7.9213
																		TTATC	0.000534629	0.000719172	0.00105288	7.8755
																		TTATT	0.000660648	0.00158546	0.00262549	7.87525
																		TTCGG	0.000413887	0.000282755	0.000119654	7.0629
																		TTCGA	0.000454843	0.000221317	0.000149756	7.1063
																		TTCGC	0.000297954	0.000209579	9.86182e-05	7.0994
																		TTCGT	0.000329399	0.000236273	0.00016174	7.1547
																		TTCAG	0.00161447	0.00163422	0.00154652	7.50285
																		TTCAA	0.00124811	0.00141905	0.00181524	7.54545
																		TTCAC	0.00095506	0.00115888	0.00123575	7.6872
																		TTCAT	0.00110436	0.00148316	0.00183515	7.7206
																		TTCCG	0.00049292	0.00036396	0.000133513	7.6019
																		TTCCA	0.00149353	0.00171641	0.00163363	7.8829
																		TTCCC	0.00103501	0.00147563	0.00128138	7.87135
																		TTCCT	0.00177298	0.00196681	0.00196082	7.8481
																		TTCTG	0.00151692	0.00193665	0.00188685	7.7232
																		TTCTA	0.000704331	0.00107251	0.00157729	7.98685
																		TTCTC	0.00116831	0.00176797	0.00183209	8.19825
																		TTCTT	0.00115694	0.00210615	0.0025531	8.15805
																		TTTGG	0.0011999	0.00146193	0.0016747	7.25905
																		TTTGA	0.00131698	0.00146988	0.00197666	7.36635
																		TTTGC	0.000929982	0.0011894	0.00134134	7.36075
																		TTTGT	0.000896039	0.00172228	0.00238907	7.41585
																		TTTAG	0.000412762	0.000977158	0.00151681	7.66385
																		TTTAA	0.000667423	0.00191885	0.00297908	7.72155
																		TTTAC	0.000608907	0.000935437	0.00131039	7.914
																		TTTAT	0.000732783	0.00175242	0.00285164	7.9462
																		TTTCG	0.000239447	0.000237721	0.00016731	7.8472
																		TTTCA	0.00107294	0.0018276	0.00236805	8.12905
																		TTTCC	0.00100894	0.00174946	0.00184974	8.2822
																		TTTCT	0.0011379	0.00245286	0.00318105	8.27215
																		TTTTG	0.00103581	0.00190522	0.00275587	7.7144
																		TTTTA	0.000692598	0.00219231	0.00358742	7.97845
																		TTTTC	0.0008859	0.00216137	0.00281331	8.2215
																		TTTTT	0.000651031	0.00231291	0.00382669	7.9561
																		Correlation	-0.0175204	0.24	0.42
																		p-value	0.52	<10^-13	<10^-44

## Sheet: AverageVSComp
vIPs of quadruplet motifs computed by MP2, as an average of the MP2 vIPs of the single bases, of the average of MP2 vIPs of the overlapping doublets and triplets.
	Missense	MP2 Quadruplets	Average Single	Average Doublets	Average Triplets
Motif	Normalized Frequency	vIP	vIP	vIP	vIP
GGGG	2.627	6.8066	7.94298	7.2771	6.8694
GGGA	0.625	6.8147	8.04563	7.3076	7.0359
GGGC	1.464	6.8128	8.17711	7.3049	7.03625
GGGT	1.682	6.8353	8.23487	7.34237	7.05075
GGAG	0.839	7.1657	8.04563	7.34057	7.2806
GGAA	0.596	7.1696	8.14828	7.39363	7.24955
GGAC	0.754	7.1662	8.27976	7.53263	7.2508
GGAT	0.779	7.1791	8.33752	7.5552	7.26385
GGCG	0.972	7.1685	8.17711	7.29467	7.22185
GGCA	1.064	7.1767	8.27976	7.48317	7.254
GGCC	1.06	7.1742	8.41124	7.46023	7.25625
GGCT	1.111	7.1806	8.469	7.69067	7.26145
GGTG	1.308	7.1884	8.23487	7.42223	7.3658
GGTA	1.293	7.1993	8.33752	7.59807	7.3186
GGTC	1.283	7.2003	8.469	7.8112	7.3248
GGTT	1.291	7.2031	8.52676	7.6376	7.3258
GAGG	0.526	7.0527	8.04563	7.34057	7.2131
GAGA	0.375	7.2318	8.14828	7.37107	7.25635
GAGC	0.433	7.2286	8.27976	7.36837	7.25045
GAGT	0.663	7.2427	8.33752	7.40583	7.3047
GAAG	0.284	7.2954	8.14828	7.4266	7.30055
GAAA	0.291	7.2642	8.25093	7.47967	7.4925
GAAC	0.331	7.2613	8.3824	7.61867	7.3454
GAAT	0.401	7.2737	8.44017	7.64123	7.37
GACG	0.458	7.1818	8.27976	7.5224	7.24435
GACA	0.538	7.2727	8.3824	7.7109	7.5249
GACC	0.506	7.2708	8.51388	7.68797	7.5999
GACT	0.579	7.2766	8.57165	7.9184	7.60325
GATG	0.773	7.4389	8.33752	7.63507	7.3859
GATA	0.747	7.2924	8.44017	7.8109	7.6372
GATC	0.674	7.294	8.57165	8.02403	7.64455
GATT	0.58	7.2962	8.62941	7.85043	7.64405
GCGG	3.332	6.9334	8.17711	7.29467	7.08925
GCGA	2.006	7.2299	8.27976	7.32517	7.1329
GCGC	3.171	7.2275	8.41124	7.32247	7.1264
GCGT	2.966	7.2392	8.469	7.35993	7.18155
GCAG	0.887	7.2451	8.27976	7.51613	7.2778
GCAA	0.889	7.275	8.3824	7.5692	7.4445
GCAC	1.106	7.2727	8.51388	7.7082	7.46355
GCAT	1.005	7.2832	8.57165	7.73077	7.4969
GCCG	0.822	7.1375	8.41124	7.45	7.2259
GCCA	0.814	7.2846	8.51388	7.6385	7.5085
GCCC	1.129	7.2836	8.64536	7.61557	7.4696
GCCT	1.116	7.2879	8.70313	7.846	7.4723
GCTG	0.787	7.4001	8.469	7.77053	7.36195
GCTA	0.776	7.289	8.57165	7.94637	7.627
GCTC	0.833	7.2913	8.70313	8.1595	7.8374
GCTT	0.8	7.292	8.76089	7.9859	7.7968
GTGG	0.665	7.0524	8.23487	7.42223	7.2825
GTGA	0.505	7.322	8.33752	7.45273	7.39275
GTGC	0.655	7.3202	8.469	7.45003	7.3876
GTGT	0.71	7.33	8.52676	7.4875	7.44255
GTAG	1.785	7.333	8.33752	7.63103	7.37495
GTAA	1.556	7.374	8.44017	7.6841	7.43465
GTAC	0.748	7.3724	8.57165	7.8231	7.62765
GTAT	0.937	7.3812	8.62941	7.84567	7.6598
GTCG	0.845	7.2141	8.469	7.80097	7.32125
GTCA	0.803	7.3918	8.57165	7.98947	7.60475
GTCC	0.598	7.3912	8.70313	7.96653	7.61015
GTCT	0.602	7.394	8.76089	8.19697	7.60705
GTTG	1.826	7.4791	8.52676	7.71747	7.4544
GTTA	1.286	7.3878	8.62941	7.8933	7.71985
GTTC	0.667	7.3907	8.76089	8.10643	7.75835
GTTT	0.538	7.3896	8.81866	7.93283	7.9634
AGGG	1.634	6.7268	8.04563	7.31007	6.9684
AGGA	0.488	6.9965	8.14828	7.34057	7.1349
AGGC	1.083	6.9963	8.27976	7.33787	7.13525
AGGT	1.494	7.0245	8.33752	7.37533	7.14975
AGAG	0.876	7.324	8.14828	7.37353	7.25635
AGAA	0.559	7.0858	8.25093	7.4266	7.2253
AGAC	0.672	7.0873	8.3824	7.5656	7.22655
AGAT	0.629	7.1127	8.44017	7.58817	7.2396
AGCG	0.701	7.2085	8.27976	7.32763	7.19135
AGCA	0.829	7.0893	8.3824	7.51613	7.2235
AGCC	0.802	7.0928	8.51388	7.4932	7.22575
AGCT	0.844	7.1033	8.57165	7.72363	7.23095
AGTG	0.962	6.9084	8.33752	7.4552	7.37505
AGTA	0.904	7.1859	8.44017	7.63103	7.32785
AGTC	0.848	7.197	8.57165	7.84417	7.33405
AGTT	0.943	7.1994	8.62941	7.67057	7.33505
AAGG	0.806	7.0002	8.14828	7.3961	7.1859
AAGA	0.461	7.0861	8.25093	7.4266	7.22915
AAGC	0.547	7.0733	8.3824	7.4239	7.22325
AAGT	0.912	7.1816	8.44017	7.46137	7.2775
AAAG	0.425	7.2731	8.25093	7.48213	7.49635
AAAA	0.52	7.21	8.35357	7.5352	7.6883
AAAC	0.469	7.6189	8.48505	7.6742	7.5412
AAAT	0.537	7.6435	8.54282	7.69677	7.5658
AACG	0.843	7.1605	8.3824	7.57793	7.2918
AACA	0.734	7.3552	8.48505	7.76643	7.57235
AACC	0.757	7.3538	8.61653	7.7435	7.64735
AACT	0.749	7.3627	8.6743	7.97393	7.6507
AATG	1.647	7.4174	8.44017	7.6906	7.4449
AATA	1.015	7.3939	8.54282	7.86643	7.6962
AATC	0.826	7.3981	8.6743	8.07957	7.70355
AATT	0.898	7.402	8.73206	7.90597	7.70305
ACGG	3.707	6.8843	8.27976	7.4919	7.0637
ACGA	2.575	6.9709	8.3824	7.5224	7.10735
ACGC	3.504	6.9571	8.51388	7.5197	7.10085
ACGT	4.483	7.0675	8.57165	7.55717	7.156
ACAG	0.869	7.2244	8.3824	7.71337	7.50065
ACAA	1.064	7.5265	8.48505	7.76643	7.66735
ACAC	0.797	7.8571	8.61653	7.90543	7.6864
ACAT	0.915	7.8686	8.6743	7.928	7.71975
ACCG	0.718	7.1176	8.51388	7.64723	7.5215
ACCA	1.004	7.6759	8.61653	7.83573	7.8041
ACCC	1.089	7.8708	8.74801	7.8128	7.7652
ACCT	1.054	7.8767	8.80578	8.04323	7.7679
ACTG	0.889	7.38	8.57165	7.96777	7.6557
ACTA	0.998	7.9036	8.6743	8.1436	7.92075
ACTC	0.8	7.8749	8.80578	8.35673	8.13115
ACTT	0.859	7.8771	8.86354	8.18313	8.09055
ATGG	0.956	7.0259	8.33752	7.60457	7.256
ATGA	0.691	7.2188	8.44017	7.63507	7.36625
ATGC	0.684	7.2075	8.57165	7.63237	7.3611
ATGT	0.994	7.3175	8.62941	7.66983	7.41605
ATAG	1.808	7.3125	8.44017	7.81337	7.64695
ATAA	1.231	7.4138	8.54282	7.86643	7.70665
ATAC	0.937	7.9128	8.6743	8.00543	7.89965
ATAT	0.981	7.9229	8.73206	8.028	7.9318
ATCG	0.698	7.1944	8.57165	7.9833	7.5944
ATCA	0.877	7.7544	8.6743	8.1718	7.8779
ATCC	0.735	7.9334	8.80578	8.14887	7.8833
ATCT	0.895	7.938	8.86354	8.3793	7.8802
ATTG	2.418	7.4592	8.62941	7.8998	7.72605
ATTA	1.336	7.9836	8.73206	8.07563	7.9915
ATTC	0.88	7.9299	8.86354	8.28877	8.03
ATTT	0.835	7.9307	8.92131	8.11517	8.23505
CGGG	5.348	6.6555	8.17711	7.26687	6.90365
CGGA	2.715	6.8669	8.27976	7.29737	7.07015
CGGC	4.796	6.8668	8.41124	7.29467	7.0705
CGGT	4.891	6.8951	8.469	7.33213	7.085
CGAG	3.737	7.3029	8.27976	7.33033	7.192
CGAA	3.488	6.9569	8.3824	7.3834	7.16095
CGAC	3.314	6.9584	8.51388	7.5224	7.1622
CGAT	3.552	6.984	8.57165	7.54497	7.17525
CGCG	2.757	7.1881	8.41124	7.28443	7.1264
CGCA	4.549	6.9593	8.51388	7.47293	7.15855
CGCC	3.388	6.9628	8.64536	7.45	7.1608
CGCT	3.344	6.9734	8.70313	7.68043	7.166
CGTG	4.816	7.4469	8.469	7.412	7.311
CGTA	5.324	7.0576	8.57165	7.58783	7.2638
CGTC	5.066	7.0689	8.70313	7.80097	7.27
CGTT	4.73	7.0713	8.76089	7.62737	7.271
CAGG	0.809	6.948	8.27976	7.48833	7.15905
CAGA	0.357	7.0338	8.3824	7.51883	7.2023
CAGC	0.557	7.0207	8.51388	7.51613	7.1964
CAGT	0.72	7.1291	8.57165	7.5536	7.25065
CAAG	0.38	7.2491	8.3824	7.57437	7.44425
CAAA	0.326	7.1408	8.48505	7.62743	7.6362
CAAC	0.579	7.1656	8.61653	7.76643	7.4891
CAAT	0.594	7.5394	8.6743	7.789	7.5137
CACG	0.448	7.1374	8.51388	7.67017	7.40585
CACA	0.563	7.691	8.61653	7.85867	7.6864
CACC	0.578	7.5731	8.74801	7.83573	7.7614
CACT	0.818	7.5796	8.80578	8.06617	7.76475
CATG	1.326	7.3945	8.57165	7.78283	7.5677
CATA	1.162	7.9125	8.6743	7.95867	7.819
CATC	0.876	7.6354	8.80578	8.1718	7.82635
CATT	0.914	7.6343	8.86354	7.9982	7.82585
CCGG	4.928	6.8382	8.41124	7.4222	7.04015
CCGA	2.739	6.925	8.51388	7.4527	7.0838
CCGC	5.033	6.911	8.64536	7.45	7.0773
CCGT	3.909	7.0213	8.70313	7.48747	7.13245
CCAG	1.164	7.2033	8.51388	7.64367	7.47915
CCAA	0.915	7.4845	8.61653	7.69673	7.64585
CCAC	1.105	7.5207	8.74801	7.83573	7.6649
CCAT	0.805	7.5876	8.80578	7.8583	7.69825
CCCG	1.089	7.097	8.64536	7.57753	7.3861
CCCA	1.177	7.6542	8.74801	7.76603	7.6687
CCCC	2.203	7.3538	8.87949	7.7431	7.6298
CCCT	1.199	7.5657	8.93726	7.97353	7.6325
CCTG	1.233	7.3594	8.70313	7.89807	7.51965
CCTA	1.077	7.882	8.80578	8.0739	7.7847
CCTC	1.208	8.2376	8.93726	8.28703	7.9951
CCTT	0.854	8.1584	8.99502	8.11343	7.9545
CTGG	0.668	7.0053	8.469	7.74273	7.2348
CTGA	0.483	7.1775	8.57165	7.77323	7.34505
CTGC	0.642	7.1661	8.70313	7.77053	7.3399
CTGT	0.735	7.276	8.76089	7.808	7.39485
CTAG	1.583	7.2947	8.57165	7.95153	7.6395
CTAA	1.061	7.3903	8.6743	8.0046	7.6992
CTAC	0.616	7.743	8.80578	8.1436	7.8922
CTAT	0.574	7.8076	8.86354	8.16617	7.92435
CTCG	0.607	7.177	8.70313	8.12147	7.79
CTCA	0.515	7.7359	8.80578	8.30997	8.0735
CTCC	0.507	8.3356	8.93726	8.28703	8.0789
CTCT	0.637	8.3094	8.99502	8.51747	8.0758
CTTG	1.539	7.4419	8.76089	8.03797	7.88155
CTTA	1.101	7.9652	8.86354	8.2138	8.147
CTTC	0.748	8.254	8.99502	8.42693	8.1855
CTTT	0.757	7.7996	9.05279	8.25333	8.39055
TGGG	1.037	7.1583	8.23487	7.35697	6.96745
TGGA	0.359	7.1254	8.33752	7.38747	7.13395
TGGC	0.64	6.8653	8.469	7.38477	7.1343
TGGT	0.879	7.1539	8.52676	7.42223	7.1488
TGAG	0.636	7.3416	8.33752	7.42043	7.3224
TGAA	0.468	7.2163	8.44017	7.4735	7.29135
TGAC	0.497	7.2183	8.57165	7.6125	7.2926
TGAT	0.711	7.2437	8.62941	7.63507	7.30565
TGCG	0.653	7.2243	8.469	7.37453	7.25815
TGCA	0.868	7.2216	8.57165	7.56303	7.2903
TGCC	0.848	7.2255	8.70313	7.5401	7.29255
TGCT	0.798	7.2359	8.76089	7.77053	7.29775
TGTG	1.039	7.4834	8.52676	7.5021	7.44255
TGTA	1.15	7.3195	8.62941	7.67793	7.39535
TGTC	1.002	7.3311	8.76089	7.89107	7.40155
TGTT	1.109	7.3333	8.81866	7.71747	7.40255
TAGG	1.287	7.0383	8.33752	7.56577	7.2061
TAGA	0.441	7.1246	8.44017	7.59627	7.24935
TAGC	0.602	7.112	8.57165	7.59357	7.24345
TAGT	0.83	7.2205	8.62941	7.63103	7.2977
TAAG	0.454	7.2853	8.44017	7.6518	7.3843
TAAA	0.435	7.6624	8.54282	7.70487	7.57625
TAAC	0.704	7.3157	8.6743	7.84387	7.42915
TAAT	0.629	7.3685	8.73206	7.86643	7.45375
TACG	0.699	7.1712	8.57165	7.7476	7.51985
TACA	0.745	7.7293	8.6743	7.9361	7.8004
TACC	0.767	7.7997	8.80578	7.91317	7.8754
TACT	0.995	7.8065	8.86354	8.1436	7.87875
TATG	1.451	7.4285	8.62941	7.86027	7.6805
TATA	1.605	7.951	8.73206	8.0361	7.9318
TATC	0.969	7.8594	8.86354	8.24923	7.93915
TATT	0.915	7.8589	8.92131	8.07563	7.93865
TCGG	3.22	6.9183	8.469	7.7357	7.08145
TCGA	1.936	7.0051	8.57165	7.7662	7.1251
TCGC	3.105	6.9913	8.70313	7.7635	7.1186
TCGT	3.087	7.1019	8.76089	7.80097	7.17375
TCAG	0.491	7.2345	8.57165	7.95717	7.52135
TCAA	0.574	7.3197	8.6743	8.01023	7.68805
TCAC	0.49	7.6032	8.80578	8.14923	7.7071
TCAT	0.649	7.67	8.86354	8.1718	7.74045
TCCG	0.68	7.1263	8.70313	7.89103	7.4726
TCCA	0.784	7.6883	8.80578	8.07953	7.7552
TCCC	0.972	7.6652	8.93726	8.0566	7.7163
TCCT	0.679	7.6187	8.99502	8.28703	7.719
TCTG	0.915	7.389	8.76089	8.21157	7.60035
TCTA	1.04	7.9163	8.86354	8.3874	7.8654
TCTC	0.874	8.3391	8.99502	8.60053	8.0758
TCTT	0.822	8.2587	9.05279	8.42693	8.0352
TTGG	0.325	7.0454	8.52676	7.6522	7.2774
TTGA	0.27	7.26	8.62941	7.6827	7.38765
TTGC	0.316	7.2488	8.76089	7.68	7.3825
TTGT	0.448	7.359	8.81866	7.71747	7.43745
TTAG	0.655	7.3269	8.62941	7.861	7.6825
TTAA	0.602	7.4423	8.73206	7.91407	7.7422
TTAC	0.374	7.8272	8.86354	8.05307	7.9352
TTAT	0.501	7.8916	8.92131	8.07563	7.96735
TTCG	0.449	7.2075	8.76089	8.03093	7.6611
TTCA	0.522	7.7712	8.86354	8.21943	7.9446
TTCC	0.481	8.0775	8.99502	8.1965	7.95
TTCT	0.623	8.0574	9.05279	8.42693	7.9469
TTTG	1.196	7.4727	8.81866	7.94743	7.9983
TTTA	0.979	8.0008	8.92131	8.12327	8.26375
TTTC	0.589	8.4869	9.05279	8.3364	8.30225
TTTT	1.044	7.9561	9.11055	8.1628	8.5073
Correlation		-0.350845	-0.116647	-0.306191	-0.390658
			Correlation	Standard Deviation
MP2 vIP of Quadruplets vs Average from Single Base vIPs			0.72612	0.23
MP2 vIP of Quadruplets vs Average from Doublet vIPs			0.811	0.2
MP2 vIP of Quadruplets vs Average from Triplet vIPs			0.888073	0.16

## Sheet: MP2vsM06-2X
	Missense	Synonymous	Intron	UTR
Motif	Normalized Frequency	Normalized Frequency	Normalized Frequency	Normalized Frequency	vIPMP2	vIPM06-2X
GCG	2.9818	3.79628	9.52272	3.7843	7.2406	7.2777
GCA	0.924152	0.525471	0.802462	0.904606	7.3049	7.4873
GCC	0.966804	0.485837	1.20476	0.979815	7.3094	7.6193
GCT	0.771626	0.517194	0.944271	0.867748	7.3198	7.6246
ACG	3.4816	6.62135	7.25739	4.81814	7.1895	7.4047
ACA	0.941319	0.902591	0.799819	1.04015	7.7506	7.7027
ACC	0.981119	0.883566	1.1035	1.12321	7.9006	8.0016
ACT	0.864596	0.71532	0.932127	0.961931	7.9073	7.9769
CCG	4.21667	6.53961	11.6965	4.67069	7.1424	7.41
CCA	1.01522	0.823824	0.738172	0.711862	7.7076	7.7889
CCC	1.77013	1.78666	2.65918	1.78651	7.6298	8.0862
CCT	1.11287	0.949124	1.47499	1.10199	7.6352	8.1436
TCG	2.81016	5.29483	7.36255	3.84356	7.225	7.5067
TCA	0.537941	0.7658	0.7297	0.678047	7.792	7.9281
TCC	0.76697	0.886906	1.32038	0.775231	7.8028	8.2899
TCT	0.927589	0.779652	1.50042	1.09465	7.7966	8.3732
GGG	1.83553	2.20431	2.11302	1.51003	6.8694	7.2314
GGA	0.724901	0.445606	0.81531	0.709009	7.2024	7.3186
GGC	1.04225	0.61022	1.14945	0.926616	7.2031	7.3255
GGT	1.26252	0.911821	1.11198	1.13859	7.2321	7.3859
AGG	1.01006	2.1874	0.925159	0.957912	7.0674	7.2479
AGA	0.700187	0.659212	0.696596	0.980974	7.1539	7.3644
AGC	0.790275	0.714221	0.810829	0.792997	7.1421	7.3736
AGT	0.91089	0.828927	0.951231	1.03919	7.2506	7.4603
CGG	4.35084	6.20883	12.4792	4.60439	6.9379	7.1643
CGA	3.50611	2.67814	7.13423	3.83627	7.0252	7.2936
CGC	3.57182	3.34496	12.8083	3.938	7.0122	7.306
CGT	4.86648	3.93907	11.2859	5.58326	7.1225	7.4084
TGG	0.666428	1.20837	0.749821	0.837602	7.0655	7.3938
TGA	0.554653	0.670637	0.767216	0.700384	7.286	7.55
TGC	0.800998	0.830796	1.33847	0.979831	7.2757	7.5801
TGT	1.0958	0.906757	1.61788	1.34886	7.3856	7.6779
GAG	0.481461	0.37994	0.613638	0.56749	7.3588	7.3189
GAA	0.302472	0.154188	0.316364	0.332965	7.2967	7.5032
GAC	0.513927	0.192137	0.553892	0.465191	7.2992	7.595
GAT	0.681477	0.238416	0.629658	0.69698	7.3253	7.6174
AAG	0.620174	0.783368	0.617382	0.577995	7.3044	7.3927
AAA	0.609242	0.560689	0.462992	0.810528	7.6883	7.5956
AAC	0.7359	0.43909	0.437965	0.619122	7.3941	7.7021
AAT	1.14811	0.676664	0.577598	1.04915	7.4433	7.7631
CAG	0.574327	0.749784	0.638632	0.623724	7.2507	7.3523
CAA	0.437609	0.361384	0.373373	0.436169	7.5841	7.5945
CAC	0.620397	0.52587	0.892556	0.663822	7.6222	7.7496
CAT	1.03267	0.62964	0.921469	1.00065	7.6889	7.8378
TAG	0.687526	1.45875	0.601902	0.83955	7.3448	7.5079
TAA	0.51824	0.736017	0.65179	0.715836	7.4642	7.7815
TAC	0.789341	0.496153	0.88561	0.783758	7.8502	7.9843
TAT	1.24499	0.65424	1.36268	1.51232	7.9145	8.0877
GTG	0.640522	0.43487	0.708498	0.568919	7.4995	7.4505
GTA	1.15619	0.526636	0.511659	0.747736	7.4051	7.6282
GTC	0.678071	0.292872	0.671879	0.530146	7.4175	7.7216
GTT	0.997359	0.367016	0.57594	0.66841	7.4195	7.7167
ATG	0.807555	1.08158	0.670767	0.771465	7.4465	7.6108
ATA	1.22308	1.05177	0.617937	1.24874	7.9491	7.8692
ATC	0.796339	0.506468	0.483703	0.598011	7.9638	8.1437
ATT	1.33988	0.690544	0.606042	0.971896	7.9628	8.1008
CTG	0.613901	0.788956	0.715888	0.625109	7.4041	7.6338
CTA	0.822428	0.747875	0.397638	0.705793	7.9342	8.0831
CTC	0.564258	0.537175	0.714863	0.572332	8.355	8.2491
CTT	0.951265	0.683894	0.817063	0.815769	8.2738	8.2617
TTG	0.327965	0.651428	0.398372	0.506876	7.4893	7.7594
TTA	0.510289	0.67285	0.581446	0.806019	8.0202	8.1621
TTC	0.518982	0.313683	0.577573	0.390102	8.0972	8.7534
TTT	1.16479	0.538104	0.977053	1.03968	8.5073	8.4742
Correlation with vIPMP2	-0.388024	-0.418722	-0.417047	-0.394845
Correlation with vIPM06-2X	-0.341047	-0.381107	-0.369152	-0.353548
Difference (%)	12.1066	8.98314	11.4843	10.459
